# Supplementary material for: Unveiling the role of the upper respiratory tract microbiome in susceptibility and severity to COVID-19
Source: Front Cell Infect Microbiol. 2025 May 13;15:1531084. doi: 10.3389/fcimb.2025.1531084 (PMC12106449; doi:10.3389/fcimb.2025.1531084)
Supplement: Supplementary file 4 [file Table1.xlsx]

## Sheet: Index
Supplementary Data	Description
Supplementary Data 1	Track of the reads through the preprocessing pipeline
Supplementary Data 2	Relative abundance of phyla, genera, species, and ASV in microbiome samples
Supplementary Data 3	Average relative abundance according to phylum
Supplementary Data 4	Average relative abundance according to genus
Supplementary Data 5	Average relative abundance according to Species
Supplementary Data 6	α-diversity summarized statistics
Supplementary Data 7	ANCOMBC2 Primary Analysis
Supplementary Data 8	ANCOMBC2 Structural Zeros
Supplementary Data 9	ANCOMBC2 Global Test
Supplementary Data 10	ANCOMBC2 Pairwise Comparisons
Supplementary Data 11	Summarized Pathways Relative Abundance
Supplementary Data 12	Pathways Differential Abundance

## Sheet: Supplementary Data 1
Supplementary Data 1. Track of the reads through the preprocessing pipeline
sampleID	input	filtered	denoisedF	denoisedR	merged	nonchim
M03	213895	176579	176368	176379	173831	145325
M04	214250	177455	176162	176433	166840	59866
M05	111659	76317	76175	76246	75380	72921
M06	205858	143569	142092	142534	132747	64372
M07	221406	182653	181367	181927	174056	78837
M08	202433	170927	169836	170178	162044	98676
M10	260685	211604	210996	211179	205914	155982
M11	168531	119725	118490	118621	110930	48969
M13	225351	185981	184656	185164	176938	93299
M14	238618	193275	192306	192541	186185	114757
M15	255374	174025	172847	173360	165426	65555
M16	210136	138318	137579	137837	131074	48267
M17	173373	122744	122634	122664	121675	110544
M18	234219	161208	159352	159393	148682	88673
M20	205971	137129	135939	136274	129308	65325
M21	169008	105466	104768	104716	100450	71762
M22	173211	128233	127009	127148	118374	48499
M23	222669	176485	175178	175363	167466	120238
M24	253965	188701	187569	187530	179017	107975
M25	271688	197218	196088	196011	189339	106284
M26	214020	176432	174916	175170	164398	63628
M27	169323	120953	120254	120341	115439	76524
M28	98143	73441	73328	73238	72070	43309
M29	168769	113973	112925	113345	106316	55847
M30	79706	46967	46502	46533	43729	32020
M31	216586	174049	172978	172744	165969	114391
M32	245302	197585	195216	196050	179920	69581
M33	252679	174456	173707	173819	169361	113341
M34	165374	115535	115333	115294	113214	90809
M35	295397	240896	239434	239984	230260	113061
M36	179980	123000	121821	122258	115511	66377
M37	137855	88043	87426	87644	84180	54745
M38	221521	172988	170902	171109	156955	69500
M39	237677	165642	164591	163891	153875	66594
M40	138247	107074	106555	106564	102929	58782
M41	74104	57531	56812	56883	52905	21150
M42	250248	215758	215293	215206	211928	122435
M43	201777	164690	162489	163438	150075	75821
M44	194097	159466	158777	158806	153360	73049
M45	154146	115755	114447	114729	106556	66572
M46	98062	73756	72980	73399	68678	33796
M47	151414	113711	113220	113304	110246	66623
M50	160701	124095	123594	123753	120872	90139
M51	172661	124707	123830	124081	117332	74909
M52	171285	109420	108730	108974	103114	66331
M53	78156	56931	56602	56672	54126	29813
M54	207224	157122	156782	156784	154993	123516
M55	117487	89686	88867	89089	83545	37508
M56	150359	115428	114963	114987	112326	66265
M57	185730	146799	145780	146115	140257	80790
M58	168137	130514	129715	129929	124083	60476
M59	128055	102786	102441	102565	100692	55507
M60	115132	85151	84087	84186	75730	40578
M61	268359	218859	217997	218253	210586	117382
M62	152527	111823	111272	111339	106931	65982
M63	189507	143199	140265	141244	125670	71743
M64	164891	125613	124939	124911	119714	68933
M65	214833	134986	134031	134217	128258	91663
M66	67953	19071	18861	18919	17179	11963
M67	24965	19242	19052	19095	18127	14266
M68	368955	282594	280460	280947	267719	171914
M69	221485	166544	164814	164678	148615	68829
M70	237922	166472	164921	165406	153865	63179
M72	247257	198479	197122	197730	192145	138442
M73	241340	194700	193636	193923	187566	124031
M74	259993	199207	197827	198467	191218	123492
M75	447637	365157	360266	360966	334806	134107
M76	92208	59439	58891	59032	54739	29570
M77	261440	205102	203254	203788	189979	95160
M78	269973	222295	221620	221667	217277	163754
M80	232728	184904	182087	183249	168722	90076
M81	221378	177619	174862	175841	160893	86388
M82	87115	37789	37680	37663	36537	23249
M83	258835	193162	192518	192614	188463	133024
M84	100648	71755	71408	71455	69176	30044
M85	402056	308002	306770	306848	296851	182835
M86	72130	25396	25343	25360	25075	20607
M87	228186	179834	178828	179077	171917	85446
M88	135730	57902	57705	57715	55749	30048
Abbreviations: denoisedF, denoised forward; denoisedR, denoised reverse; nonchim, non-chimeric sequences.

## Sheet: Supplementary Data 2
Supplementary Data 2. Relative abundance of phyla, genera, species, and ASV in microbiome samples
Included	Phylum	Genus	Species	ASV
All	11	200	364	50347
> 0.01%	10	112	197	624
> 0.1%	7	53	89	150
> 1%	5	19	32	19
Abbreviations: ASV, amplicon sequence variants

## Sheet: Supplementary Data 3
Supplementary Data 3. Average relative abundance according to phylum
Kingdom	Phylum	%
Bacteria	Firmicutes	42.7668
Bacteria	Bacteroidetes	19.6623
Bacteria	Actinobacteria	16.9661
Bacteria	Proteobacteria	16.2628
Bacteria	Fusobacteria	3.66199
Bacteria	Saccharibacteria_(TM7)	0.400553
Bacteria	Absconditabacteria_(SR1)	0.136685
Bacteria	Spirochaetes	0.0893018
Bacteria	Synergistetes	0.0270872
Bacteria	Cyanobacteria	0.0180571
Bacteria	Gracilibacteria_(GN02)	0.00830052

## Sheet: Supplementary Data 4
Supplementary Data 4. Average relative abundance according to genus
Kingdom	Phylum	Class	Order	Family	Genus	%
Bacteria	Firmicutes	Bacilli	Lactobacillales	Streptococcaceae	Streptococcus	17.7416
Bacteria	Bacteroidetes	Bacteroidia	Bacteroidales	Prevotellaceae	Prevotella	15.9311
Bacteria	Actinobacteria	Actinobacteria	Actinomycetales	Micrococcaceae	Rothia	8.2211
Bacteria	Firmicutes	Negativicutes	Veillonellales	Veillonellaceae	Veillonella	7.96545
Bacteria	Actinobacteria	Actinobacteria	Corynebacteriales	Corynebacteriaceae	Corynebacterium	5.60256
Bacteria	Firmicutes	Bacilli	Bacillales	Staphylococcaceae	Staphylococcus	5.53873
Bacteria	Proteobacteria	Betaproteobacteria	Neisseriales	Neisseriaceae	Neisseria	4.61442
Bacteria	Proteobacteria	Gammaproteobacteria	Pasteurellales	Pasteurellaceae	Haemophilus	2.4031
Bacteria	Fusobacteria	Fusobacteriia	Fusobacteriales	Leptotrichiaceae	Leptotrichia	2.23617
Bacteria	Firmicutes	Bacilli	Lactobacillales	Carnobacteriaceae	Dolosigranulum	1.63304
Bacteria	Firmicutes	Bacilli	Lactobacillales	Enterococcaceae	Enterococcus	1.4914
Bacteria	Fusobacteria	Fusobacteriia	Fusobacteriales	Fusobacteriaceae	Fusobacterium	1.43606
Bacteria	Firmicutes	Bacilli	Lactobacillales	Lactobacillaceae	Lactobacillus	1.41111
Bacteria	Proteobacteria	Gammaproteobacteria	Pseudomonadales	Pseudomonadaceae	Pseudomonas	1.40049
Bacteria	Actinobacteria	Actinobacteria	Actinomycetales	Actinomycetaceae	Schaalia	1.3931
Bacteria	Proteobacteria	Alphaproteobacteria	Rhizobiales	Rhizobiaceae	Agrobacterium	1.313
Bacteria	Bacteroidetes	Bacteroidia	Bacteroidales	Porphyromonadaceae	Porphyromonas	1.26362
Bacteria	Bacteroidetes	Bacteroidia	Bacteroidales	Prevotellaceae	Alloprevotella	1.25421
Bacteria	Bacteroidetes	Flavobacteriia	Flavobacteriales	Flavobacteriaceae	Capnocytophaga	1.11029
Bacteria	Firmicutes	Bacilli	Bacillales	Gemellaceae	Gemella	0.931435
Bacteria	Proteobacteria	Betaproteobacteria	Burkholderiales	Comamonadaceae	Leptothrix	0.927706
Bacteria	Actinobacteria	Actinobacteria	Actinomycetales	Actinomycetaceae	Actinomyces	0.822381
Bacteria	Proteobacteria	Gammaproteobacteria	Pseudomonadales	Moraxellaceae	Acinetobacter	0.782593
Bacteria	Firmicutes	Clostridia	Clostridiales	Peptostreptococcaceae_[XI]	Peptostreptococcus	0.738272
Bacteria	Firmicutes	Bacilli	Lactobacillales	Aerococcaceae	Abiotrophia	0.714363
Bacteria	Firmicutes	Bacilli	Lactobacillales	Carnobacteriaceae	Granulicatella	0.679828
Bacteria	Firmicutes	Clostridia	Clostridiales	Lachnospiraceae_[XIV]	Stomatobaculum	0.63516
Bacteria	Firmicutes	Clostridia	Clostridiales	Lachnospiraceae_[XIV]	Lachnoanaerobaculum	0.622286
Bacteria	Proteobacteria	Alphaproteobacteria	Sphingomonadales	Sphingomonadaceae	Novosphingobium	0.580876
Bacteria	Firmicutes	Clostridia	Clostridiales	Lachnospiraceae_[XIV]	Oribacterium	0.57654
Bacteria	Proteobacteria	Alphaproteobacteria	Rhodospirillales	Acetobacteraceae	Roseomonas	0.429047
Bacteria	Proteobacteria	Alphaproteobacteria	Rhizobiales	Bradyrhizobiaceae	Bosea	0.427688
Bacteria	Actinobacteria	Coriobacteriia	Coriobacteriales	Coriobacteriaceae	Atopobium	0.405164
Bacteria	Proteobacteria	Gammaproteobacteria	Enterobacterales	Enterobacteriaceae	Klebsiella	0.399228
Bacteria	Proteobacteria	Betaproteobacteria	Burkholderiales	Burkholderiaceae	Cupriavidus	0.363492
Bacteria	Proteobacteria	Epsilonproteobacteria	Campylobacterales	Campylobacteraceae	Campylobacter	0.315316
Bacteria	Proteobacteria	Betaproteobacteria	Burkholderiales	Commamonadaceae	Acidovorax	0.287833
Bacteria	Firmicutes	Erysipelotrichia	Erysipelotrichales	Erysipelotrichaceae	Solobacterium	0.277797
Bacteria	Firmicutes	Negativicutes	Veillonellales	Veillonellaceae	Megasphaera	0.276515
Bacteria	Saccharibacteria_(TM7)	Saccharibacteria_(TM7)_[C-1]	Saccharibacteria_(TM7)_[O-1]	Saccharibacteria_(TM7)_[F-1]	Saccharibacteria_(TM7)_[G-1]	0.270877
Bacteria	Firmicutes	Negativicutes	Selenomonadales	Selenomonadaceae	Selenomonas	0.22335
Bacteria	Proteobacteria	Gammaproteobacteria	Xanthomonadales	Xanthomonadaceae	Stenotrophomonas	0.1882
Bacteria	Firmicutes	Mollicutes	Mycoplasmatales	Mycoplasmataceae	Mycoplasma	0.186921
Bacteria	Firmicutes	Clostridia	Clostridiales	Lachnospiraceae_[XIV]	Lachnospiraceae_[G-2]	0.186401
Bacteria	Firmicutes	Clostridia	Clostridiales	Peptoniphilaceae	Parvimonas	0.179387
Bacteria	Proteobacteria	Alphaproteobacteria	Caulobacterales	Caulobacteraceae	Brevundimonas	0.166711
Bacteria	Proteobacteria	Alphaproteobacteria	Rhizobiales	Rhizobiaceae	Mesorhizobium	0.164951
Bacteria	Proteobacteria	Gammaproteobacteria	Pasteurellales	Pasteurellaceae	Aggregatibacter	0.156096
Bacteria	Firmicutes	Clostridia	Clostridiales	Peptostreptococcaceae_[XI]	Peptostreptococcaceae_[XI][G-1]	0.149509
Bacteria	Absconditabacteria_(SR1)	Absconditabacteria_(SR1)_[C-1]	Absconditabacteria_(SR1)_[O-1]	Absconditabacteria_(SR1)_[F-1]	Absconditabacteria_(SR1)_[G-1]	0.138208
Bacteria	Proteobacteria	Betaproteobacteria	Burkholderiales	Alcaligenaceae	Achromobacter	0.122389
Bacteria	Actinobacteria	Actinobacteria	Bifidobacteriales	Bifidobacteriaceae	Bifidobacterium	0.107434
Bacteria	Proteobacteria	Betaproteobacteria	Burkholderiales	Comamonadaceae	Delftia	0.100872
Bacteria	Proteobacteria	Alphaproteobacteria	Sphingomonadales	Sphingomonadaceae	Sphingomonas	0.0999067
Bacteria	Saccharibacteria_(TM7)	Saccharibacteria_(TM7)_[C-1]	Saccharibacteria_(TM7)_[O-1]	Saccharibacteria_(TM7)_[F-1]	Saccharibacteria_(TM7)_[G-3]	0.0965032
Bacteria	Proteobacteria	Gammaproteobacteria	Pseudomonadales	Moraxellaceae	Moraxella	0.0942287
Bacteria	Actinobacteria	Actinobacteria	Propionibacteriales	Propionibacteriaceae	Cutibacterium	0.0903335
Bacteria	Spirochaetes	Spirochaetia	Spirochaetales	Spirochaetaceae	Treponema	0.090146
Bacteria	Firmicutes	Clostridia	Clostridiales	Lachnospiraceae_[XIV]	Catonella	0.0850471
Bacteria	Bacteroidetes	Flavobacteriia	Flavobacteriales	Flavobacteriaceae	Bergeyella	0.0847742
Bacteria	Actinobacteria	Actinobacteria	Actinomycetales	Actinomycetaceae	Peptidiphaga	0.0833058
Bacteria	Actinobacteria	Actinobacteria	Corynebacteriales	Mycobacteriaceae	Mycobacterium	0.082706
Bacteria	Proteobacteria	Betaproteobacteria	Burkholderiales	Burkholderiaceae	Ralstonia	0.079388
Bacteria	Bacteroidetes	Bacteroidia	Bacteroidales	Porphyromonadaceae	Tannerella	0.0781297
Bacteria	Proteobacteria	Betaproteobacteria	Burkholderiales	Burkholderiaceae	Lautropia	0.060298
Bacteria	Proteobacteria	Gammaproteobacteria	Enterobacterales	Enterobacteriaceae	Escherichia	0.0596428
Bacteria	Firmicutes	Negativicutes	Veillonellales	Veillonellaceae	Dialister	0.05215
Bacteria	Proteobacteria	Betaproteobacteria	Burkholderiales	Burkholderiaceae	Burkholderia	0.051742
Bacteria	Firmicutes	Clostridia	Clostridiales	Peptostreptococcaceae_[XI]	Mogibacterium	0.0499035
Bacteria	Firmicutes	Clostridia	Clostridiales	Ruminococcaceae	Ruminococcaceae_[G-2]	0.0473828
Bacteria	Proteobacteria	Betaproteobacteria	Rhodocyclales	Rhodocyclaceae	Rhodocyclus	0.0454989
Bacteria	Firmicutes	Bacilli	Lactobacillales	Streptococcaceae	Lactococcus	0.0437765
Bacteria	Proteobacteria	Betaproteobacteria	Burkholderiales	Comamonadaceae	Comamonas	0.0400871
Bacteria	Firmicutes	Clostridia	Clostridiales	Lachnospiraceae_[XIV]	Butyrivibrio	0.0389188
Bacteria	Firmicutes	Bacilli	Bacillales	Bacillaceae	Anoxybacillus	0.0379923
Bacteria	Actinobacteria	Actinobacteria	Bifidobacteriales	Bifidobacteriaceae	Scardovia	0.0362022
Bacteria	Proteobacteria	Alphaproteobacteria	Caulobacterales	Caulobacteraceae	Caulobacter	0.0343442
Bacteria	Actinobacteria	Actinobacteria	Corynebacteriales	Corynebacteriales_[F-1]	Lawsonella	0.0338016
Bacteria	Proteobacteria	Betaproteobacteria	Burkholderiales	Comamonadaceae	Ottowia	0.0319781
Bacteria	Firmicutes	Clostridia	Clostridiales	Lachnospiraceae_[XIV]	Lachnospiraceae_[G-3]	0.0301631
Bacteria	Firmicutes	Clostridia	Clostridiales	Peptoniphilaceae	Anaerococcus	0.0287339
Bacteria	Firmicutes	Negativicutes	Selenomonadales	Selenomonadaceae	Mitsuokella	0.0284534
Bacteria	Firmicutes	Clostridia	Clostridiales	Ruminococcaceae	Ruminococcaceae_[G-1]	0.0269468
Bacteria	Proteobacteria	Betaproteobacteria	Neisseriales	Neisseriaceae	Eikenella	0.0267434
Bacteria	Fusobacteria	Fusobacteriia	Fusobacteriales	Leptotrichiaceae	Sneathia	0.0259624
Bacteria	Saccharibacteria_(TM7)	Saccharibacteria_(TM7)_[C-1]	Saccharibacteria_(TM7)_[O-1]	Saccharibacteria_(TM7)_[F-1]	Saccharibacteria_(TM7)_[G-6]	0.025862
Bacteria	Synergistetes	Synergistia	Synergistales	Synergistaceae	Fretibacterium	0.02493
Bacteria	Proteobacteria	Betaproteobacteria	Burkholderiales	Comamonadaceae	Schlegelella	0.0242751
Bacteria	Proteobacteria	Alphaproteobacteria	Rhizobiales	Bradyrhizobiaceae	Afipia	0.0240788
Bacteria	Proteobacteria	Alphaproteobacteria	Rhodobacterales	Rhodobacteraceae	Paracoccus	0.0226471
Bacteria	Proteobacteria	Alphaproteobacteria	Rhodospirillales	Rhodospirillales_[F-1]	Enhydrobacter	0.0220533
Bacteria	Firmicutes	Clostridia	Clostridiales	Peptoniphilaceae	Finegoldia	0.0219562
Bacteria	Firmicutes	Bacilli	Bacillales	Paenibacillaceae	Paenibacillus	0.0207563
Bacteria	Firmicutes	Clostridia	Clostridiales	Peptoniphilaceae	Peptoniphilus	0.0206276
Bacteria	Firmicutes	Clostridia	Clostridiales	Peptostreptococcaceae_[XI]	Filifactor	0.0199291
Bacteria	Actinobacteria	Actinobacteria	Micrococcales	Microbacteriaceae	Microbacterium	0.0195769
Bacteria	Firmicutes	Negativicutes	Selenomonadales	Selenomonadaceae	Centipeda	0.0195378
Bacteria	Bacteroidetes	Chitinophagia	Chitinophagales	Chitinophagaceae	Segetibacter	0.0193367
Bacteria	Cyanobacteria	Oscillatoriophycideae	Oscillatoriophycideae	Oscillatoriales	Arthrospira	0.0189965
Bacteria	Bacteroidetes	Chitinophagia	Chitinophagales	Chitinophagaceae	Flavitalea	0.0180503
Bacteria	Proteobacteria	Gammaproteobacteria	Enterobacterales	Enterobacteriaceae	Proteus	0.0172002
Bacteria	Firmicutes	Clostridia	Clostridiales	Peptostreptococcaceae_[XI]	Peptostreptococcaceae_[XI][G-5]	0.016917
Bacteria	Actinobacteria	Actinobacteria	Bifidobacteriales	Bifidobacteriaceae	Alloscardovia	0.0167242
Bacteria	Bacteroidetes	Bacteroidia	Bacteroidales	Bacteroidales_[F-2]	Bacteroidales_[G-2]	0.0154988
Bacteria	Bacteroidetes	Bacteroidetes_[C-1]	Bacteroidetes_[O-1]	Bacteroidetes_[F-1]	Bacteroidetes_[G-3]	0.0143633
Bacteria	Firmicutes	Clostridia	Clostridiales	Peptostreptococcaceae_[XI]	Peptostreptococcaceae_[XI][G-7]	0.0140035
Bacteria	Actinobacteria	Actinobacteria	Micrococcales	Dermabacteraceae	Dermabacter	0.0137929
Bacteria	Firmicutes	Clostridia	Clostridiales	Lachnospiraceae_[XIV]	Shuttleworthia	0.0137501
Bacteria	Proteobacteria	Alphaproteobacteria	Sphingomonadales	Sphingomonadaceae	Porphyrobacter	0.0136042
Bacteria	Proteobacteria	Gammaproteobacteria	Enterobacterales	Enterobacteriaceae	Yersinia	0.0125113
Bacteria	Actinobacteria	Coriobacteriia	Coriobacteriales	Atopobiaceae	Olsenella	0.0107726
Bacteria	Firmicutes	Negativicutes	Veillonellales	Veillonellaceae	Veillonellaceae_[G-1]	0.0103512
Bacteria	Actinobacteria	Actinobacteria	Bifidobacteriales	Bifidobacteriaceae	Gardnerella	0.00896076
Bacteria	Proteobacteria	Gammaproteobacteria	Cardiobacteriales	Cardiobacteriaceae	Cardiobacterium	0.00886106
Bacteria	Proteobacteria	Betaproteobacteria	Neisseriales	Neisseriaceae	Kingella	0.00882097
Bacteria	Proteobacteria	Alphaproteobacteria	Sphingomonadales	Erythrobacteraceae	Erythromicrobium	0.00845097
Bacteria	Firmicutes	Erysipelotrichia	Erysipelotrichales	Erysipelotrichaceae	Bulleidia	0.00834922
Bacteria	Firmicutes	Clostridia	Clostridiales	Peptococcaceae	Peptococcus	0.00830975
Bacteria	Firmicutes	Clostridia	Clostridiales	Clostridiales_[F-1]	Clostridiales_[F-1][G-1]	0.00738335
Bacteria	Actinobacteria	Actinobacteria	Bifidobacteriales	Bifidobacteriaceae	Parascardovia	0.00734986
Bacteria	Firmicutes	Bacilli	Bacillales	Bacillaceae	Bacillus	0.00674923
Bacteria	Actinobacteria	Actinobacteria	Actinomycetales	Micrococcaceae	Micrococcus	0.00670976
Bacteria	Actinobacteria	Actinobacteria	Corynebacteriales	Corynebacteriaceae	Turicella	0.00659449
Bacteria	Firmicutes	Negativicutes	Veillonellales	Veillonellaceae	Anaeroglobus	0.00558797
Bacteria	Proteobacteria	Betaproteobacteria	Neisseriales	Neisseriaceae	Simonsiella	0.005378
Bacteria	Gracilibacteria_(GN02)	Gracilibacteria_(GN02)_[C-2]	Gracilibacteria_(GN02)_[O-2]	Gracilibacteria_(GN02)_[F-2]	Gracilibacteria_(GN02)_[G-2]	0.00516472
Bacteria	Firmicutes	Bacilli	Bacillales	Staphylococcaceae	Jeotgalicoccus	0.00508013
Bacteria	Firmicutes	Clostridia	Clostridiales	Peptostreptococcaceae_[XI]	Peptostreptococcaceae_[XI][G-9]	0.00503791
Bacteria	Saccharibacteria_(TM7)	Saccharibacteria_(TM7)_[C-1]	Saccharibacteria_(TM7)_[O-1]	Saccharibacteria_(TM7)_[F-1]	Saccharibacteria_(TM7)_[G-7]	0.00479967
Bacteria	Bacteroidetes	Bacteroidetes_[C-1]	Bacteroidetes_[O-1]	Bacteroidetes_[F-1]	Bacteroidetes_[G-7]	0.00403326
Bacteria	Proteobacteria	Alphaproteobacteria	Rhizobiales	Brucellaceae	Ochrobactrum	0.00386022
Bacteria	Firmicutes	Clostridia	Clostridiales	Lachnospiraceae_[XIV]	Lachnospiraceae_[G-8]	0.00381516
Bacteria	Actinobacteria	Actinobacteria	Actinomycetales	Actinomycetaceae	Mobiluncus	0.00365885
Bacteria	Firmicutes	Clostridia	Clostridiales	Peptostreptococcaceae_[XI]	Peptostreptococcaceae_[XI][G-2]	0.0035889
Bacteria	Actinobacteria	Actinobacteria	Actinomycetales	Dermacoccaceae	Kytococcus	0.0035191
Bacteria	Saccharibacteria_(TM7)	Saccharibacteria_(TM7)_[C-1]	Saccharibacteria_(TM7)_[O-1]	Saccharibacteria_(TM7)_[F-2]	Saccharibacteria_(TM7)_[G-5]	0.00325436
Bacteria	Gracilibacteria_(GN02)	Gracilibacteria_(GN02)_[C-1]	Gracilibacteria_(GN02)_[O-1]	Gracilibacteria_(GN02)_[F-1]	Gracilibacteria_(GN02)_[G-1]	0.0032399
Bacteria	Actinobacteria	Coriobacteriia	Eggerthellales	Eggerthellaceae	Cryptobacterium	0.00321214
Bacteria	Proteobacteria	Gammaproteobacteria	Enterobacterales	Enterobacteriaceae	Kluyvera	0.00296066
Bacteria	Firmicutes	Clostridia	Clostridiales	Peptostreptococcaceae_[XI]	Peptostreptococcaceae_[XI][G-4]	0.0029587
Bacteria	Firmicutes	Clostridia	Clostridiales	Lachnospiraceae_[XIV]	Lachnospiraceae_[G-7]	0.00290362
Bacteria	Bacteroidetes	Bacteroidia	Bacteroidales	Bacteroidaceae	Bacteroidaceae_[G-1]	0.00280685
Bacteria	Actinobacteria	Coriobacteriia	Coriobacteriales	Coriobacteriaceae	Slackia	0.00279567
Bacteria	Proteobacteria	Betaproteobacteria	Burkholderiales	Comamonadaceae	Variovorax	0.00278757
Bacteria	Actinobacteria	Actinobacteria	Actinomycetales	Actinomycetaceae	Arcanobacterium	0.002766
Bacteria	Proteobacteria	Deltaproteobacteria	Desulfovibrionales	Desulfovibrionaceae	Desulfovibrio	0.00268248
Bacteria	Actinobacteria	Actinobacteria	Micrococcales	Brevibacteriaceae	Brevibacterium	0.00265167
Bacteria	Actinobacteria	Actinobacteria	Micrococcales	Intrasporangiaceae	Janibacter	0.00245389
Bacteria	Bacteroidetes	Bacteroidetes_[C-1]	Bacteroidetes_[O-1]	Bacteroidetes_[F-1]	Bacteroidetes_[G-5]	0.00230482
Bacteria	Actinobacteria	Actinobacteria	Actinomycetales	Micrococcaceae	Kocuria	0.00214837
Bacteria	Proteobacteria	Epsilonproteobacteria	Campylobacterales	Helicobacteraceae	Helicobacter	0.00194678
Bacteria	Proteobacteria	Alphaproteobacteria	Rhodobacterales	Rhodobacteraceae	Rhodobacter	0.00194627
Bacteria	Firmicutes	Clostridia	Clostridiales	Peptostreptococcaceae_[XI]	Peptostreptococcaceae_[XI][G-6]	0.00192183
Bacteria	Proteobacteria	Betaproteobacteria	Burkholderiales	Alcaligenaceae	Bordetella	0.00181887
Bacteria	Bacteroidetes	Bacteroidia	Bacteroidales	Bacteroidaceae	Bacteroides	0.00161007
Bacteria	Firmicutes	Clostridia	Clostridiales	Ruminococcaceae	Fastidiosipila	0.00150485
Bacteria	Firmicutes	Bacilli	Lactobacillales	Aerococcaceae	Aerococcus	0.00148544
Bacteria	Actinobacteria	Actinobacteria	Actinomycetales	Dietziaceae	Dietzia	0.00135889
Bacteria	Proteobacteria	Betaproteobacteria	Neisseriales	Neisseriaceae	Neisseriaceae_[G-1]	0.00127263
Bacteria	Synergistetes	Synergistia	Synergistales	Dethiosulfovibrionaceae	Pyramidobacter	0.00125636
Bacteria	Synergistetes	Synergistia	Synergistales	Dethiosulfovibrionaceae	Jonquetella	0.00125283
Bacteria	Actinobacteria	Actinobacteria	Propionibacteriales	Propionibacteriaceae	Arachnia	0.00116741
Bacteria	Firmicutes	Clostridia	Clostridiales	Peptoniphilaceae	Peptoniphilaceae_[G-3]	0.00112174
Bacteria	Bacteroidetes	Sphingobacteriia	Sphingobacteriales	Sphingobacteriaceae	Pedobacter	0.00109045
Bacteria	Saccharibacteria_(TM7)	Saccharibacteria_(TM7)_[C-1]	Saccharibacteria_(TM7)_[O-1]	Saccharibacteria_(TM7)_[F-1]	Saccharibacteria_(TM7)_[G-2]	0.00101976
Bacteria	Actinobacteria	Actinobacteria	Propionibacteriales	Propionibacteriaceae	Propionibacteriaceae_[G-1]	0.00100215
Bacteria	Firmicutes	Erysipelotrichia	Erysipelotrichales	Erysipelotrichaceae	Erysipelotrichaceae_[G-1]	0.000941168
Bacteria	Proteobacteria	Alphaproteobacteria	Rhizobiales	Bradyrhizobiaceae	Bradyrhizobium	0.000890642
Bacteria	Firmicutes	Clostridia	Clostridiales	Clostridiales_[F-3]	Clostridiales_[F-3][G-1]	0.000847813
Bacteria	Firmicutes	Erysipelotrichia	Erysipelotrichales	Erysipelotrichaceae	Eggerthia	0.000821599
Bacteria	Proteobacteria	Gammaproteobacteria	Enterobacterales	Enterobacteriaceae	Enterobacter	0.000683686
Bacteria	Firmicutes	Clostridia	Clostridiales	Peptoniphilaceae	Peptoniphilaceae_[G-1]	0.000644998
Bacteria	Actinobacteria	Actinobacteria	Propionibacteriales	Propionibacteriaceae	Propionibacterium	0.000634962
Bacteria	Saccharibacteria_(TM7)	Saccharibacteria_(TM7)_[C-1]	Saccharibacteria_(TM7)_[O-1]	Saccharibacteria_(TM7)_[F-1]	Saccharibacteria_(TM7)_[G-8]	0.000630873
Bacteria	Firmicutes	Clostridia	Clostridiales	Lachnospiraceae_[XIV]	Johnsonella	0.000601498
Bacteria	Firmicutes	Bacilli	Bacillales	Listeriaceae	Brochothrix	0.000574303
Bacteria	Proteobacteria	Gammaproteobacteria	Enterobacterales	Enterobacteriaceae	Cronobacter	0.000572354
Bacteria	Saccharibacteria_(TM7)	Saccharibacteria_(TM7)_[C-1]	Saccharibacteria_(TM7)_[O-1]	Saccharibacteria_(TM7)_[F-1]	Saccharibacteria_(TM7)_[G-4]	0.000556099
Bacteria	Proteobacteria	Alphaproteobacteria	Rhizobiales	Phyllobacteriaceae	Defluvibacter	0.000438097
Bacteria	Firmicutes	Mollicutes	Mollicutes_[O-2]	Mollicutes_[F-2]	Mollicutes_[G-2]	0.000436963
Bacteria	Firmicutes	Bacilli	Bacillales	Bacillaceae	Lysinibacillus	0.000403902
Bacteria	Proteobacteria	Deltaproteobacteria	Bdellovibrionales	Bdellovibrionaceae	Bdellovibrio	0.000327106
Bacteria	Firmicutes	Clostridia	Clostridiales	Eubacteriaceae_[XV]	Pseudoramibacter	0.000321547
Bacteria	Proteobacteria	Alphaproteobacteria	Rhodobacterales	Rhodobacteraceae	Haematobacter	0.000297512
Bacteria	Proteobacteria	Gammaproteobacteria	Enterobacterales	Yersiniaceae	Serratia	0.00028954
Bacteria	Actinobacteria	Actinobacteria	Micrococcales	Sanguibacteraceae	Sanguibacter	0.000246163
Bacteria	Firmicutes	Mollicutes	Mollicutes_[O-1]	Mollicutes_[F-1]	Mollicutes_[G-1]	0.000210058
Bacteria	Actinobacteria	Coriobacteriia	Eggerthellales	Eggerthellaceae	Eggerthella	0.00020771
Bacteria	Proteobacteria	Deltaproteobacteria	Desulfovibrionales	Desulfomicrobiaceae	Desulfomicrobium	0.000201314
Bacteria	Saccharibacteria_(TM7)	Saccharibacteria_(TM7)_[C-1]	Saccharibacteria_(TM7)_[O-1]	Saccharibacteria_(TM7)_[F-1]	Candidatus_Saccharimonas	0.000194637
Bacteria	Firmicutes	Erysipelotrichia	Erysipelotrichales	Erysipelotrichaceae	Erysipelothrix	0.000142112
Bacteria	Actinobacteria	Actinobacteria	Propionibacteriales	Propionibacteriaceae	Propionibacteriaceae_[G-2]	0.000102989
Bacteria	Firmicutes	Bacilli	Lactobacillales	Carnobacteriaceae	Alloiococcus	9.23135e-05
Bacteria	Bacteroidetes	Bacteroidetes_[C-1]	Bacteroidetes_[O-1]	Bacteroidetes_[F-1]	Bacteroidetes_[G-4]	9.03276e-05
Bacteria	Firmicutes	Clostridia	Clostridiales	Peptostreptococcaceae_[XI]	Peptostreptococcaceae_[XI][G-3]	7.62932e-05
Bacteria	Bacteroidetes	Bacteroidetes_[C-2]	Bacteroidetes_[O-2]	Bacteroidetes_[F-2]	Bacteroidetes_[G-6]	7.51786e-05
Bacteria	Proteobacteria	Deltaproteobacteria	Desulfobacterales	Desulfobulbaceae	Desulfobulbus	3.87141e-05
Bacteria	Firmicutes	Bacilli	Bacillales	Listeriaceae	Listeria	1.91215e-05
Bacteria	Firmicutes	Clostridia	Clostridiales	Peptostreptococcaceae_[XI]	Peptostreptococcaceae_[XI][G-8]	1.84827e-05
Bacteria	Actinobacteria	Actinobacteria	Bifidobacteriales	Bifidobacteriaceae	Bifidobacteriaceae_[G-2]	1.0274e-05

## Sheet: Supplementary Data 5
Supplementary Data 5. Average relative abundance according to Species
Kingdom	Phylum	Class	Order	Family	Genus	Species	%
Bacteria	Bacteroidetes	Bacteroidia	Bacteroidales	Prevotellaceae	Prevotella	melaninogenica	9.16672
Bacteria	Firmicutes	Negativicutes	Veillonellales	Veillonellaceae	Veillonella	dispar	7.86816
Bacteria	Firmicutes	Bacilli	Lactobacillales	Streptococcaceae	Streptococcus	parasanguinis_clade_411	4.10917
Bacteria	Actinobacteria	Actinobacteria	Corynebacteriales	Corynebacteriaceae	Corynebacterium	pseudodiphtheriticum	3.47946
Bacteria	Bacteroidetes	Bacteroidia	Bacteroidales	Prevotellaceae	Prevotella	sp._HMT_306	3.44368
Bacteria	Proteobacteria	Betaproteobacteria	Neisseriales	Neisseriaceae	Neisseria	perflava	2.57765
Bacteria	Actinobacteria	Actinobacteria	Actinomycetales	Micrococcaceae	Rothia	mucilaginosa	2.50566
Bacteria	Firmicutes	Bacilli	Bacillales	Staphylococcaceae	Staphylococcus	haemolyticus	2.44959
Bacteria	Firmicutes	Negativicutes	Veillonellales	Veillonellaceae	Veillonella	atypica	2.43906
Bacteria	Actinobacteria	Actinobacteria	Corynebacteriales	Corynebacteriaceae	Corynebacterium	striatum	2.32094
Bacteria	Firmicutes	Bacilli	Lactobacillales	Streptococcaceae	Streptococcus	sp._HMT_074	2.31896
Bacteria	Bacteroidetes	Bacteroidia	Bacteroidales	Porphyromonadaceae	Porphyromonas	pasteri	2.2846
Bacteria	Actinobacteria	Actinobacteria	Corynebacteriales	Corynebacteriaceae	Corynebacterium	accolens	2.20305
Bacteria	Fusobacteria	Fusobacteriia	Fusobacteriales	Leptotrichiaceae	Leptotrichia	sp._HMT_417	2.18642
Bacteria	Proteobacteria	Betaproteobacteria	Neisseriales	Neisseriaceae	Neisseria	flavescens	2.17715
Bacteria	Firmicutes	Bacilli	Bacillales	Staphylococcaceae	Staphylococcus	aureus	2.1695
Bacteria	Fusobacteria	Fusobacteriia	Fusobacteriales	Fusobacteriaceae	Fusobacterium	periodonticum	2.1221
Bacteria	Bacteroidetes	Bacteroidia	Bacteroidales	Prevotellaceae	Prevotella	sp._HMT_313	2.04064
Bacteria	Bacteroidetes	Bacteroidia	Bacteroidales	Prevotellaceae	Prevotella	histicola	2.03826
Bacteria	Actinobacteria	Actinobacteria	Actinomycetales	Micrococcaceae	Rothia	dentocariosa	1.90286
Bacteria	Proteobacteria	Gammaproteobacteria	Pasteurellales	Pasteurellaceae	Haemophilus	parainfluenzae	1.7262
Bacteria	Firmicutes	Bacilli	Lactobacillales	Carnobacteriaceae	Granulicatella	adiacens	1.65386
Bacteria	Firmicutes	Clostridia	Clostridiales	Peptostreptococcaceae_[XI]	Peptostreptococcus	stomatis	1.55305
Bacteria	Bacteroidetes	Bacteroidia	Bacteroidales	Prevotellaceae	Prevotella	pallens	1.35773
Bacteria	Firmicutes	Bacilli	Lactobacillales	Streptococcaceae	Streptococcus	cristatus_clade_578	1.33581
Bacteria	Firmicutes	Bacilli	Bacillales	Gemellaceae	Gemella	haemolysans	1.26418
Bacteria	Firmicutes	Bacilli	Lactobacillales	Aerococcaceae	Abiotrophia	defectiva	1.25872
Bacteria	Bacteroidetes	Flavobacteriia	Flavobacteriales	Flavobacteriaceae	Capnocytophaga	leadbetteri	1.21639
Bacteria	Proteobacteria	Gammaproteobacteria	Pseudomonadales	Moraxellaceae	Acinetobacter	baumannii	1.19294
Bacteria	Actinobacteria	Actinobacteria	Corynebacteriales	Corynebacteriaceae	Corynebacterium	tuberculostearicum	1.09778
Bacteria	Bacteroidetes	Bacteroidia	Bacteroidales	Prevotellaceae	Prevotella	salivae	1.07511
Bacteria	Firmicutes	Negativicutes	Veillonellales	Veillonellaceae	Veillonella	parvula	1.04003
Bacteria	Bacteroidetes	Bacteroidia	Bacteroidales	Prevotellaceae	Prevotella	nanceiensis	0.958791
Bacteria	Firmicutes	Clostridia	Clostridiales	Lachnospiraceae_[XIV]	Stomatobaculum	sp._HMT_097	0.855673
Bacteria	Firmicutes	Bacilli	Lactobacillales	Lactobacillaceae	Lactobacillus	salivarius	0.811874
Bacteria	Firmicutes	Clostridia	Clostridiales	Lachnospiraceae_[XIV]	Lachnoanaerobaculum	orale	0.760548
Bacteria	Firmicutes	Mollicutes	Mycoplasmatales	Mycoplasmataceae	Mycoplasma	salivarium	0.710595
Bacteria	Firmicutes	Clostridia	Clostridiales	Lachnospiraceae_[XIV]	Oribacterium	sinus	0.69352
Bacteria	Firmicutes	Bacilli	Lactobacillales	Lactobacillaceae	Lactobacillus	fermentum	0.608276
Bacteria	Proteobacteria	Betaproteobacteria	Neisseriales	Neisseriaceae	Neisseria	cinerea	0.560802
Bacteria	Saccharibacteria_(TM7)	Saccharibacteria_(TM7)_[C-1]	Saccharibacteria_(TM7)_[O-1]	Saccharibacteria_(TM7)_[F-1]	Saccharibacteria_(TM7)_[G-1]	bacterium_HMT_352	0.526992
Bacteria	Actinobacteria	Actinobacteria	Propionibacteriales	Propionibacteriaceae	Cutibacterium	acnes	0.504919
Bacteria	Firmicutes	Clostridia	Clostridiales	Lachnospiraceae_[XIV]	Lachnoanaerobaculum	umeaense	0.498265
Bacteria	Proteobacteria	Gammaproteobacteria	Pasteurellales	Pasteurellaceae	Haemophilus	haemolyticus	0.476126
Bacteria	Firmicutes	Bacilli	Lactobacillales	Streptococcaceae	Streptococcus	sanguinis	0.462444
Bacteria	Firmicutes	Bacilli	Lactobacillales	Streptococcaceae	Streptococcus	gordonii	0.4282
Bacteria	Actinobacteria	Actinobacteria	Actinomycetales	Actinomycetaceae	Schaalia	sp._HMT_172	0.400798
Bacteria	Firmicutes	Negativicutes	Veillonellales	Veillonellaceae	Veillonella	rogosae	0.390051
Bacteria	Firmicutes	Clostridia	Clostridiales	Lachnospiraceae_[XIV]	Stomatobaculum	longum	0.376056
Bacteria	Proteobacteria	Betaproteobacteria	Burkholderiales	Burkholderiaceae	Ralstonia	pickettii	0.373723
Bacteria	Firmicutes	Clostridia	Clostridiales	Lachnospiraceae_[XIV]	Lachnospiraceae_[G-2]	bacterium_HMT_096	0.365975
Bacteria	Firmicutes	Bacilli	Lactobacillales	Streptococcaceae	Streptococcus	constellatus	0.358902
Bacteria	Firmicutes	Bacilli	Bacillales	Gemellaceae	Gemella	sanguinis	0.353835
Bacteria	Firmicutes	Bacilli	Lactobacillales	Lactobacillaceae	Lactobacillus	gasseri	0.317586
Bacteria	Actinobacteria	Actinobacteria	Actinomycetales	Actinomycetaceae	Schaalia	sp._HMT_180	0.305009
Bacteria	Actinobacteria	Actinobacteria	Bifidobacteriales	Bifidobacteriaceae	Bifidobacterium	longum	0.304138
Bacteria	Firmicutes	Clostridia	Clostridiales	Peptostreptococcaceae_[XI]	Peptostreptococcaceae_[XI][G-1]	[Eubacterium]_sulci	0.289147
Bacteria	Firmicutes	Clostridia	Clostridiales	Peptoniphilaceae	Parvimonas	micra	0.283836
Bacteria	Firmicutes	Bacilli	Lactobacillales	Streptococcaceae	Streptococcus	pneumoniae	0.26349
Bacteria	Actinobacteria	Actinobacteria	Actinomycetales	Micrococcaceae	Rothia	aeria	0.25967
Bacteria	Fusobacteria	Fusobacteriia	Fusobacteriales	Leptotrichiaceae	Leptotrichia	sp._HMT_215	0.248037
Bacteria	Bacteroidetes	Bacteroidia	Bacteroidales	Prevotellaceae	Prevotella	scopos	0.235134
Bacteria	Fusobacteria	Fusobacteriia	Fusobacteriales	Leptotrichiaceae	Leptotrichia	sp._HMT_221	0.230781
Bacteria	Proteobacteria	Gammaproteobacteria	Enterobacterales	Enterobacteriaceae	Klebsiella	pneumoniae	0.219947
Bacteria	Bacteroidetes	Bacteroidia	Bacteroidales	Porphyromonadaceae	Porphyromonas	endodontalis	0.21
Bacteria	Firmicutes	Negativicutes	Selenomonadales	Selenomonadaceae	Selenomonas	sp._HMT_136	0.209635
Bacteria	Proteobacteria	Gammaproteobacteria	Pasteurellales	Pasteurellaceae	Haemophilus	sp._HMT_036	0.205304
Bacteria	Fusobacteria	Fusobacteriia	Fusobacteriales	Fusobacteriaceae	Fusobacterium	sp._HMT_370	0.202561
Bacteria	Firmicutes	Clostridia	Clostridiales	Lachnospiraceae_[XIV]	Oribacterium	parvum	0.198942
Bacteria	Fusobacteria	Fusobacteriia	Fusobacteriales	Fusobacteriaceae	Fusobacterium	nucleatum_subsp._vincentii	0.190011
Bacteria	Fusobacteria	Fusobacteriia	Fusobacteriales	Fusobacteriaceae	Fusobacterium	nucleatum_subsp._polymorphum	0.185419
Bacteria	Bacteroidetes	Flavobacteriia	Flavobacteriales	Flavobacteriaceae	Bergeyella	sp._HMT_422	0.176243
Bacteria	Firmicutes	Clostridia	Clostridiales	Lachnospiraceae_[XIV]	Oribacterium	asaccharolyticum	0.169129
Bacteria	Firmicutes	Bacilli	Lactobacillales	Lactobacillaceae	Lactobacillus	crispatus	0.168915
Bacteria	Proteobacteria	Alphaproteobacteria	Sphingomonadales	Sphingomonadaceae	Sphingomonas	echinoides	0.163645
Bacteria	Firmicutes	Bacilli	Lactobacillales	Carnobacteriaceae	Granulicatella	elegans	0.157229
Bacteria	Firmicutes	Negativicutes	Veillonellales	Veillonellaceae	Megasphaera	micronuciformis	0.154451
Bacteria	Actinobacteria	Actinobacteria	Actinomycetales	Actinomycetaceae	Schaalia	lingnae_[Not_Validly_Published]	0.140522
Bacteria	Bacteroidetes	Bacteroidia	Bacteroidales	Prevotellaceae	Prevotella	aurantiaca	0.121375
Bacteria	Bacteroidetes	Bacteroidia	Bacteroidales	Prevotellaceae	Prevotella	oris	0.120235
Bacteria	Firmicutes	Clostridia	Clostridiales	Ruminococcaceae	Ruminococcaceae_[G-2]	bacterium_HMT_085	0.119238
Bacteria	Proteobacteria	Gammaproteobacteria	Pasteurellales	Pasteurellaceae	Haemophilus	influenzae	0.116444
Bacteria	Saccharibacteria_(TM7)	Saccharibacteria_(TM7)_[C-1]	Saccharibacteria_(TM7)_[O-1]	Saccharibacteria_(TM7)_[F-1]	Saccharibacteria_(TM7)_[G-3]	bacterium_HMT_351	0.11367
Bacteria	Firmicutes	Mollicutes	Mycoplasmatales	Mycoplasmataceae	Mycoplasma	faucium	0.112586
Bacteria	Firmicutes	Bacilli	Lactobacillales	Streptococcaceae	Streptococcus	peroris	0.11225
Bacteria	Firmicutes	Bacilli	Lactobacillales	Streptococcaceae	Lactococcus	lactis	0.109385
Bacteria	Firmicutes	Bacilli	Lactobacillales	Streptococcaceae	Streptococcus	anginosus	0.109208
Bacteria	Bacteroidetes	Bacteroidia	Bacteroidales	Prevotellaceae	Prevotella	intermedia	0.105086
Bacteria	Bacteroidetes	Bacteroidia	Bacteroidales	Prevotellaceae	Prevotella	nigrescens	0.100645
Bacteria	Firmicutes	Clostridia	Clostridiales	Lachnospiraceae_[XIV]	Catonella	morbi	0.0960173
Bacteria	Proteobacteria	Betaproteobacteria	Burkholderiales	Burkholderiaceae	Lautropia	mirabilis	0.0959377
Bacteria	Actinobacteria	Actinobacteria	Corynebacteriales	Corynebacteriaceae	Corynebacterium	durum	0.0925721
Bacteria	Bacteroidetes	Bacteroidia	Bacteroidales	Prevotellaceae	Alloprevotella	sp._HMT_473	0.0924698
Bacteria	Firmicutes	Bacilli	Lactobacillales	Streptococcaceae	Streptococcus	lactarius	0.0888583
Bacteria	Bacteroidetes	Flavobacteriia	Flavobacteriales	Flavobacteriaceae	Capnocytophaga	sputigena	0.0876291
Bacteria	Proteobacteria	Betaproteobacteria	Burkholderiales	Comamonadaceae	Comamonas	testosteroni	0.0835451
Bacteria	Fusobacteria	Fusobacteriia	Fusobacteriales	Leptotrichiaceae	Leptotrichia	sp._HMT_225	0.0831889
Bacteria	Spirochaetes	Spirochaetia	Spirochaetales	Spirochaetaceae	Treponema	sp._HMT_231	0.0817147
Bacteria	Bacteroidetes	Bacteroidia	Bacteroidales	Prevotellaceae	Alloprevotella	sp._HMT_914	0.0783566
Bacteria	Firmicutes	Bacilli	Lactobacillales	Lactobacillaceae	Lactobacillus	paracasei	0.076323
Bacteria	Actinobacteria	Actinobacteria	Actinomycetales	Actinomycetaceae	Actinomyces	sp._HMT_169	0.0711027
Bacteria	Firmicutes	Clostridia	Clostridiales	Peptoniphilaceae	Finegoldia	magna	0.069759
Bacteria	Fusobacteria	Fusobacteriia	Fusobacteriales	Leptotrichiaceae	Leptotrichia	wadei	0.0693253
Bacteria	Firmicutes	Clostridia	Clostridiales	Ruminococcaceae	Ruminococcaceae_[G-1]	bacterium_HMT_075	0.0681306
Bacteria	Firmicutes	Clostridia	Clostridiales	Lachnospiraceae_[XIV]	Butyrivibrio	sp._HMT_455	0.0675659
Bacteria	Firmicutes	Negativicutes	Veillonellales	Veillonellaceae	Dialister	invisus	0.0674038
Bacteria	Bacteroidetes	Bacteroidia	Bacteroidales	Prevotellaceae	Prevotella	shahii	0.0583012
Bacteria	Firmicutes	Erysipelotrichia	Erysipelotrichales	Erysipelotrichaceae	Solobacterium	moorei	0.0555443
Bacteria	Proteobacteria	Betaproteobacteria	Neisseriales	Neisseriaceae	Neisseria	subflava	0.053603
Bacteria	Firmicutes	Bacilli	Lactobacillales	Lactobacillaceae	Lactobacillus	vaginalis	0.0533836
Bacteria	Bacteroidetes	Bacteroidia	Bacteroidales	Prevotellaceae	Prevotella	sp._HMT_309	0.0521884
Bacteria	Actinobacteria	Actinobacteria	Bifidobacteriales	Bifidobacteriaceae	Scardovia	wiggsiae	0.0510855
Bacteria	Firmicutes	Clostridia	Clostridiales	Peptoniphilaceae	Peptoniphilus	sp._HMT_187	0.0507774
Bacteria	Absconditabacteria_(SR1)	Absconditabacteria_(SR1)_[C-1]	Absconditabacteria_(SR1)_[O-1]	Absconditabacteria_(SR1)_[F-1]	Absconditabacteria_(SR1)_[G-1]	bacterium_HMT_345	0.0505843
Bacteria	Synergistetes	Synergistia	Synergistales	Synergistaceae	Fretibacterium	sp._HMT_359	0.0493908
Bacteria	Actinobacteria	Actinobacteria	Bifidobacteriales	Bifidobacteriaceae	Bifidobacterium	dentium	0.0487391
Bacteria	Firmicutes	Bacilli	Bacillales	Gemellaceae	Gemella	morbillorum	0.0480433
Bacteria	Bacteroidetes	Bacteroidia	Bacteroidales	Porphyromonadaceae	Tannerella	sp._HMT_286	0.0466861
Bacteria	Fusobacteria	Fusobacteriia	Fusobacteriales	Fusobacteriaceae	Fusobacterium	nucleatum_subsp._animalis	0.0418937
Bacteria	Fusobacteria	Fusobacteriia	Fusobacteriales	Leptotrichiaceae	Leptotrichia	hongkongensis	0.0402902
Bacteria	Absconditabacteria_(SR1)	Absconditabacteria_(SR1)_[C-1]	Absconditabacteria_(SR1)_[O-1]	Absconditabacteria_(SR1)_[F-1]	Absconditabacteria_(SR1)_[G-1]	bacterium_HMT_874	0.040281
Bacteria	Actinobacteria	Actinobacteria	Bifidobacteriales	Bifidobacteriaceae	Alloscardovia	omnicolens	0.0401168
Bacteria	Bacteroidetes	Bacteroidia	Bacteroidales	Porphyromonadaceae	Porphyromonas	gingivalis	0.0390539
Bacteria	Bacteroidetes	Flavobacteriia	Flavobacteriales	Flavobacteriaceae	Capnocytophaga	granulosa	0.0372312
Bacteria	Firmicutes	Bacilli	Lactobacillales	Streptococcaceae	Streptococcus	thermophilus	0.0367262
Bacteria	Proteobacteria	Gammaproteobacteria	Pseudomonadales	Moraxellaceae	Acinetobacter	johnsonii	0.0329313
Bacteria	Proteobacteria	Gammaproteobacteria	Pasteurellales	Pasteurellaceae	Aggregatibacter	actinomycetemcomitans	0.0327625
Bacteria	Proteobacteria	Betaproteobacteria	Neisseriales	Neisseriaceae	Eikenella	corrodens	0.032255
Bacteria	Firmicutes	Bacilli	Lactobacillales	Streptococcaceae	Streptococcus	intermedius	0.0318011
Bacteria	Bacteroidetes	Bacteroidia	Bacteroidales	Prevotellaceae	Alloprevotella	rava	0.031166
Bacteria	Actinobacteria	Coriobacteriia	Coriobacteriales	Coriobacteriaceae	Atopobium	vaginae	0.0307114
Bacteria	Fusobacteria	Fusobacteriia	Fusobacteriales	Fusobacteriaceae	Fusobacterium	hwasookii	0.0298393
Bacteria	Fusobacteria	Fusobacteriia	Fusobacteriales	Leptotrichiaceae	Leptotrichia	buccalis	0.0297246
Bacteria	Firmicutes	Negativicutes	Selenomonadales	Selenomonadaceae	Selenomonas	sputigena	0.0295652
Bacteria	Firmicutes	Clostridia	Clostridiales	Peptoniphilaceae	Anaerococcus	octavius	0.0291332
Bacteria	Firmicutes	Negativicutes	Veillonellales	Veillonellaceae	Veillonella	sp._HMT_780	0.0290911
Bacteria	Firmicutes	Bacilli	Lactobacillales	Lactobacillaceae	Lactobacillus	casei	0.0289684
Bacteria	Proteobacteria	Betaproteobacteria	Neisseriales	Neisseriaceae	Neisseria	bacilliformis	0.0283546
Bacteria	Proteobacteria	Alphaproteobacteria	Caulobacterales	Caulobacteraceae	Caulobacter	sp._HMT_002	0.0277695
Bacteria	Proteobacteria	Gammaproteobacteria	Pasteurellales	Pasteurellaceae	Aggregatibacter	sp._HMT_513	0.0273947
Bacteria	Fusobacteria	Fusobacteriia	Fusobacteriales	Leptotrichiaceae	Leptotrichia	hofstadii	0.0271909
Bacteria	Actinobacteria	Actinobacteria	Actinomycetales	Actinomycetaceae	Actinomyces	naeslundii	0.0268329
Bacteria	Proteobacteria	Betaproteobacteria	Burkholderiales	Commamonadaceae	Acidovorax	ebreus	0.0263291
Bacteria	Firmicutes	Bacilli	Lactobacillales	Lactobacillaceae	Lactobacillus	reuteri_clade_938	0.025058
Bacteria	Firmicutes	Negativicutes	Veillonellales	Veillonellaceae	Veillonella	denticariosi	0.0247177
Bacteria	Bacteroidetes	Bacteroidia	Bacteroidales	Prevotellaceae	Prevotella	sp._HMT_443	0.0244831
Bacteria	Firmicutes	Bacilli	Lactobacillales	Streptococcaceae	Streptococcus	sobrinus	0.0243413
Bacteria	Proteobacteria	Betaproteobacteria	Neisseriales	Neisseriaceae	Neisseria	elongata	0.0240653
Bacteria	Bacteroidetes	Bacteroidia	Bacteroidales	Bacteroidaceae	Bacteroidaceae_[G-1]	bacterium_HMT_272	0.0239969
Bacteria	Bacteroidetes	Flavobacteriia	Flavobacteriales	Flavobacteriaceae	Capnocytophaga	gingivalis	0.0237434
Bacteria	Bacteroidetes	Bacteroidia	Bacteroidales	Porphyromonadaceae	Porphyromonas	sp._HMT_278	0.0220631
Bacteria	Proteobacteria	Gammaproteobacteria	Pasteurellales	Pasteurellaceae	Aggregatibacter	sp._HMT_458	0.0211912
Bacteria	Bacteroidetes	Bacteroidia	Bacteroidales	Porphyromonadaceae	Tannerella	forsythia	0.0211819
Bacteria	Firmicutes	Clostridia	Clostridiales	Lachnospiraceae_[XIV]	Oribacterium	sp._HMT_078	0.0202663
Bacteria	Actinobacteria	Actinobacteria	Micrococcales	Microbacteriaceae	Microbacterium	ginsengisoli	0.0192975
Bacteria	Actinobacteria	Actinobacteria	Corynebacteriales	Corynebacteriales_[F-1]	Lawsonella	clevelandensis	0.0185171
Bacteria	Proteobacteria	Betaproteobacteria	Neisseriales	Neisseriaceae	Neisseria	oralis	0.0178037
Bacteria	Firmicutes	Bacilli	Bacillales	Paenibacillaceae	Paenibacillus	phoenicis	0.0174263
Bacteria	Firmicutes	Bacilli	Bacillales	Staphylococcaceae	Staphylococcus	warneri	0.0173526
Bacteria	Firmicutes	Clostridia	Clostridiales	Peptostreptococcaceae_[XI]	Filifactor	alocis	0.0168171
Bacteria	Fusobacteria	Fusobacteriia	Fusobacteriales	Fusobacteriaceae	Fusobacterium	nucleatum_subsp._nucleatum	0.0166733
Bacteria	Firmicutes	Negativicutes	Selenomonadales	Selenomonadaceae	Selenomonas	noxia	0.0163093
Bacteria	Fusobacteria	Fusobacteriia	Fusobacteriales	Leptotrichiaceae	Leptotrichia	sp._HMT_498	0.0162546
Bacteria	Firmicutes	Clostridia	Clostridiales	Lachnospiraceae_[XIV]	Lachnoanaerobaculum	saburreum	0.0161101
Bacteria	Proteobacteria	Gammaproteobacteria	Cardiobacteriales	Cardiobacteriaceae	Cardiobacterium	hominis	0.0159675
Bacteria	Synergistetes	Synergistia	Synergistales	Synergistaceae	Fretibacterium	sp._HMT_360	0.0156475
Bacteria	Firmicutes	Negativicutes	Selenomonadales	Selenomonadaceae	Selenomonas	sp._HMT_478	0.0153333
Bacteria	Proteobacteria	Epsilonproteobacteria	Campylobacterales	Campylobacteraceae	Campylobacter	sp._HMT_044	0.0153146
Bacteria	Actinobacteria	Actinobacteria	Bifidobacteriales	Bifidobacteriaceae	Parascardovia	denticolens	0.0152702
Bacteria	Firmicutes	Bacilli	Bacillales	Staphylococcaceae	Staphylococcus	pettenkoferi	0.0150071
Bacteria	Firmicutes	Clostridia	Clostridiales	Peptoniphilaceae	Anaerococcus	sp._HMT_290	0.0144873
Bacteria	Proteobacteria	Epsilonproteobacteria	Campylobacterales	Campylobacteraceae	Campylobacter	gracilis	0.0144516
Bacteria	Firmicutes	Clostridia	Clostridiales	Peptostreptococcaceae_[XI]	Peptostreptococcaceae_[XI][G-9]	[Eubacterium]_brachy	0.014255
Bacteria	Actinobacteria	Actinobacteria	Actinomycetales	Actinomycetaceae	Peptidiphaga	sp._HMT_183	0.0142257
Bacteria	Proteobacteria	Gammaproteobacteria	Pasteurellales	Pasteurellaceae	Haemophilus	sp._HMT_908	0.0132511
Bacteria	Proteobacteria	Alphaproteobacteria	Rhizobiales	Rhizobiaceae	Mesorhizobium	loti	0.0132251
Bacteria	Fusobacteria	Fusobacteriia	Fusobacteriales	Fusobacteriaceae	Fusobacterium	sp._HMT_203	0.0132035
Bacteria	Bacteroidetes	Bacteroidia	Bacteroidales	Prevotellaceae	Alloprevotella	tannerae	0.013086
Bacteria	Bacteroidetes	Bacteroidia	Bacteroidales	Prevotellaceae	Prevotella	marshii	0.0129292
Bacteria	Actinobacteria	Coriobacteriia	Coriobacteriales	Atopobiaceae	Olsenella	uli	0.0126414
Bacteria	Actinobacteria	Coriobacteriia	Coriobacteriales	Coriobacteriaceae	Atopobium	rimae	0.0125975
Bacteria	Firmicutes	Clostridia	Clostridiales	Peptostreptococcaceae_[XI]	Peptostreptococcaceae_[XI][G-1]	[Eubacterium]_infirmum	0.0125805
Bacteria	Actinobacteria	Actinobacteria	Propionibacteriales	Propionibacteriaceae	Cutibacterium	granulosum	0.0122144
Bacteria	Saccharibacteria_(TM7)	Saccharibacteria_(TM7)_[C-1]	Saccharibacteria_(TM7)_[O-1]	Saccharibacteria_(TM7)_[F-1]	Saccharibacteria_(TM7)_[G-6]	bacterium_HMT_870	0.0118262
Bacteria	Synergistetes	Synergistia	Synergistales	Synergistaceae	Fretibacterium	fastidiosum	0.0118083
Bacteria	Spirochaetes	Spirochaetia	Spirochaetales	Spirochaetaceae	Treponema	maltophilum	0.0114242
Bacteria	Proteobacteria	Gammaproteobacteria	Pseudomonadales	Moraxellaceae	Moraxella	osloensis	0.01134
Bacteria	Bacteroidetes	Flavobacteriia	Flavobacteriales	Flavobacteriaceae	Bergeyella	sp._HMT_206	0.011257
Bacteria	Bacteroidetes	Flavobacteriia	Flavobacteriales	Flavobacteriaceae	Capnocytophaga	sp._HMT_323	0.0112378
Bacteria	Actinobacteria	Actinobacteria	Bifidobacteriales	Bifidobacteriaceae	Bifidobacterium	scardovii	0.0110687
Bacteria	Firmicutes	Bacilli	Lactobacillales	Streptococcaceae	Streptococcus	mutans	0.0110547
Bacteria	Firmicutes	Negativicutes	Selenomonadales	Selenomonadaceae	Selenomonas	artemidis	0.0109479
Bacteria	Actinobacteria	Coriobacteriia	Coriobacteriales	Atopobiaceae	Olsenella	sp._HMT_809	0.0109096
Bacteria	Proteobacteria	Gammaproteobacteria	Pasteurellales	Pasteurellaceae	Haemophilus	sputorum	0.0108029
Bacteria	Firmicutes	Clostridia	Clostridiales	Lachnospiraceae_[XIV]	Shuttleworthia	satelles	0.0105253
Bacteria	Proteobacteria	Gammaproteobacteria	Enterobacterales	Enterobacteriaceae	Kluyvera	ascorbata	0.0102735
Bacteria	Actinobacteria	Coriobacteriia	Coriobacteriales	Coriobacteriaceae	Slackia	exigua	0.0100162
Bacteria	Spirochaetes	Spirochaetia	Spirochaetales	Spirochaetaceae	Treponema	vincentii	0.00994915
Bacteria	Bacteroidetes	Bacteroidia	Bacteroidales	Prevotellaceae	Prevotella	baroniae	0.00985329
Bacteria	Bacteroidetes	Bacteroidia	Bacteroidales	Prevotellaceae	Alloprevotella	sp._HMT_913	0.00982426
Bacteria	Saccharibacteria_(TM7)	Saccharibacteria_(TM7)_[C-1]	Saccharibacteria_(TM7)_[O-1]	Saccharibacteria_(TM7)_[F-1]	Saccharibacteria_(TM7)_[G-1]	bacterium_HMT_346	0.0093964
Bacteria	Proteobacteria	Gammaproteobacteria	Enterobacterales	Enterobacteriaceae	Proteus	mirabilis	0.009243
Bacteria	Actinobacteria	Actinobacteria	Corynebacteriales	Corynebacteriaceae	Corynebacterium	sp._HMT_207	0.00919067
Bacteria	Actinobacteria	Coriobacteriia	Coriobacteriales	Coriobacteriaceae	Atopobium	parvulum	0.00915546
Bacteria	Bacteroidetes	Bacteroidia	Bacteroidales	Porphyromonadaceae	Porphyromonas	sp._HMT_284	0.00906822
Bacteria	Actinobacteria	Actinobacteria	Corynebacteriales	Corynebacteriaceae	Corynebacterium	kroppenstedtii	0.00867852
Bacteria	Bacteroidetes	Bacteroidia	Bacteroidales	Prevotellaceae	Prevotella	sp._HMT_315	0.00866232
Bacteria	Actinobacteria	Coriobacteriia	Eggerthellales	Eggerthellaceae	Cryptobacterium	curtum	0.00851571
Bacteria	Actinobacteria	Actinobacteria	Actinomycetales	Actinomycetaceae	Actinomyces	massiliensis	0.00849274
Bacteria	Proteobacteria	Epsilonproteobacteria	Campylobacterales	Campylobacteraceae	Campylobacter	sputorum	0.00842434
Bacteria	Firmicutes	Bacilli	Lactobacillales	Lactobacillaceae	Lactobacillus	ultunensis	0.00838908
Bacteria	Proteobacteria	Betaproteobacteria	Neisseriales	Neisseriaceae	Kingella	oralis	0.00837333
Bacteria	Firmicutes	Bacilli	Lactobacillales	Aerococcaceae	Aerococcus	viridans	0.00806576
Bacteria	Firmicutes	Bacilli	Lactobacillales	Streptococcaceae	Streptococcus	agalactiae	0.00803322
Bacteria	Firmicutes	Bacilli	Lactobacillales	Enterococcaceae	Enterococcus	faecalis	0.00800565
Bacteria	Actinobacteria	Actinobacteria	Actinomycetales	Micrococcaceae	Micrococcus	luteus	0.00798474
Bacteria	Firmicutes	Bacilli	Bacillales	Staphylococcaceae	Staphylococcus	cohnii	0.00791177
Bacteria	Proteobacteria	Betaproteobacteria	Burkholderiales	Comamonadaceae	Schlegelella	aquatica	0.00762805
Bacteria	Saccharibacteria_(TM7)	Saccharibacteria_(TM7)_[C-1]	Saccharibacteria_(TM7)_[O-1]	Saccharibacteria_(TM7)_[F-2]	Saccharibacteria_(TM7)_[G-5]	bacterium_HMT_356	0.00728221
Bacteria	Bacteroidetes	Flavobacteriia	Flavobacteriales	Flavobacteriaceae	Capnocytophaga	sp._HMT_332	0.00667099
Bacteria	Bacteroidetes	Bacteroidia	Bacteroidales	Prevotellaceae	Alloprevotella	sp._HMT_308	0.0066323
Bacteria	Bacteroidetes	Bacteroidia	Bacteroidales	Prevotellaceae	Prevotella	oulorum	0.00654609
Bacteria	Bacteroidetes	Bacteroidia	Bacteroidales	Prevotellaceae	Prevotella	maculosa	0.00646871
Bacteria	Firmicutes	Clostridia	Clostridiales	Lachnospiraceae_[XIV]	Lachnospiraceae_[G-3]	bacterium_HMT_100	0.00633095
Bacteria	Actinobacteria	Actinobacteria	Actinomycetales	Actinomycetaceae	Actinomyces	johnsonii	0.0061674
Bacteria	Fusobacteria	Fusobacteriia	Fusobacteriales	Fusobacteriaceae	Fusobacterium	sp._HMT_248	0.00598464
Bacteria	Firmicutes	Negativicutes	Selenomonadales	Selenomonadaceae	Selenomonas	dianae	0.00595674
Bacteria	Saccharibacteria_(TM7)	Saccharibacteria_(TM7)_[C-1]	Saccharibacteria_(TM7)_[O-1]	Saccharibacteria_(TM7)_[F-1]	Saccharibacteria_(TM7)_[G-1]	bacterium_HMT_349	0.00590179
Bacteria	Bacteroidetes	Flavobacteriia	Flavobacteriales	Flavobacteriaceae	Capnocytophaga	haemolytica	0.00580009
Bacteria	Firmicutes	Bacilli	Bacillales	Staphylococcaceae	Staphylococcus	lugdunensis	0.00578653
Bacteria	Bacteroidetes	Bacteroidetes_[C-1]	Bacteroidetes_[O-1]	Bacteroidetes_[F-1]	Bacteroidetes_[G-3]	bacterium_HMT_503	0.00571096
Bacteria	Firmicutes	Clostridia	Clostridiales	Peptostreptococcaceae_[XI]	Mogibacterium	timidum	0.00570046
Bacteria	Spirochaetes	Spirochaetia	Spirochaetales	Spirochaetaceae	Treponema	sp._HMT_258	0.00559599
Bacteria	Proteobacteria	Alphaproteobacteria	Sphingomonadales	Sphingomonadaceae	Sphingomonas	sp._HMT_004	0.00558627
Bacteria	Firmicutes	Clostridia	Clostridiales	Peptostreptococcaceae_[XI]	Peptostreptococcaceae_[XI][G-7]	[Eubacterium]_yurii_subsps._yurii_&_margaretiae	0.00547846
Bacteria	Proteobacteria	Alphaproteobacteria	Rhizobiales	Brucellaceae	Ochrobactrum	anthropi	0.00546983
Bacteria	Saccharibacteria_(TM7)	Saccharibacteria_(TM7)_[C-1]	Saccharibacteria_(TM7)_[O-1]	Saccharibacteria_(TM7)_[F-1]	Saccharibacteria_(TM7)_[G-1]	bacterium_HMT_952	0.0054548
Bacteria	Saccharibacteria_(TM7)	Saccharibacteria_(TM7)_[C-1]	Saccharibacteria_(TM7)_[O-1]	Saccharibacteria_(TM7)_[F-1]	Saccharibacteria_(TM7)_[G-1]	bacterium_HMT_347	0.00541068
Bacteria	Firmicutes	Clostridia	Clostridiales	Peptostreptococcaceae_[XI]	Peptostreptococcaceae_[XI][G-4]	bacterium_HMT_369	0.00522339
Bacteria	Proteobacteria	Epsilonproteobacteria	Campylobacterales	Campylobacteraceae	Campylobacter	ureolyticus	0.00513839
Bacteria	Firmicutes	Negativicutes	Veillonellales	Veillonellaceae	Dialister	micraerophilus	0.0050847
Bacteria	Saccharibacteria_(TM7)	Saccharibacteria_(TM7)_[C-1]	Saccharibacteria_(TM7)_[O-1]	Saccharibacteria_(TM7)_[F-1]	Saccharibacteria_(TM7)_[G-1]	bacterium_HMT_957	0.00493489
Bacteria	Actinobacteria	Actinobacteria	Bifidobacteriales	Bifidobacteriaceae	Gardnerella	vaginalis	0.00492666
Bacteria	Actinobacteria	Actinobacteria	Actinomycetales	Actinomycetaceae	Peptidiphaga	gingivicola	0.00492096
Bacteria	Proteobacteria	Gammaproteobacteria	Pseudomonadales	Pseudomonadaceae	Pseudomonas	fluorescens	0.00475728
Bacteria	Fusobacteria	Fusobacteriia	Fusobacteriales	Leptotrichiaceae	Leptotrichia	sp._HMT_392	0.00465457
Bacteria	Firmicutes	Clostridia	Clostridiales	Peptoniphilaceae	Peptoniphilus	lacrimalis	0.00459881
Bacteria	Firmicutes	Clostridia	Clostridiales	Lachnospiraceae_[XIV]	Butyrivibrio	sp._HMT_080	0.00450055
Bacteria	Firmicutes	Negativicutes	Selenomonadales	Selenomonadaceae	Selenomonas	flueggei	0.00448833
Bacteria	Bacteroidetes	Bacteroidia	Bacteroidales	Prevotellaceae	Prevotella	sp._HMT_317	0.00432926
Bacteria	Fusobacteria	Fusobacteriia	Fusobacteriales	Leptotrichiaceae	Leptotrichia	sp._HMT_223	0.00431501
Bacteria	Spirochaetes	Spirochaetia	Spirochaetales	Spirochaetaceae	Treponema	denticola	0.00430627
Bacteria	Firmicutes	Clostridia	Clostridiales	Peptostreptococcaceae_[XI]	Peptostreptococcaceae_[XI][G-1]	bacterium_HMT_383	0.00419664
Bacteria	Firmicutes	Clostridia	Clostridiales	Peptococcaceae	Peptococcus	sp._HMT_167	0.00418716
Bacteria	Synergistetes	Synergistia	Synergistales	Synergistaceae	Fretibacterium	sp._HMT_362	0.00401719
Bacteria	Firmicutes	Clostridia	Clostridiales	Peptostreptococcaceae_[XI]	Peptostreptococcaceae_[XI][G-7]	bacterium_HMT_081	0.00398693
Bacteria	Firmicutes	Negativicutes	Veillonellales	Veillonellaceae	Veillonella	sp._HMT_917	0.00397902
Bacteria	Actinobacteria	Actinobacteria	Micrococcales	Dermabacteraceae	Dermabacter	hominis	0.00391346
Bacteria	Bacteroidetes	Bacteroidia	Bacteroidales	Prevotellaceae	Prevotella	oralis	0.0038707
Bacteria	Firmicutes	Clostridia	Clostridiales	Peptostreptococcaceae_[XI]	Peptostreptococcaceae_[XI][G-6]	[Eubacterium]_minutum	0.00383404
Bacteria	Actinobacteria	Actinobacteria	Corynebacteriales	Corynebacteriaceae	Corynebacterium	amycolatum	0.0037065
Bacteria	Firmicutes	Bacilli	Bacillales	Staphylococcaceae	Staphylococcus	pasteuri	0.00367531
Bacteria	Bacteroidetes	Bacteroidia	Bacteroidales	Porphyromonadaceae	Tannerella	sp._HMT_808	0.0035977
Bacteria	Firmicutes	Clostridia	Clostridiales	Lachnospiraceae_[XIV]	Lachnospiraceae_[G-7]	bacterium_HMT_163	0.00357631
Bacteria	Bacteroidetes	Bacteroidia	Bacteroidales	Prevotellaceae	Prevotella	pleuritidis	0.0035237
Bacteria	Actinobacteria	Actinobacteria	Actinomycetales	Actinomycetaceae	Actinomyces	gerencseriae	0.0034379
Bacteria	Spirochaetes	Spirochaetia	Spirochaetales	Spirochaetaceae	Treponema	socranskii	0.00341183
Bacteria	Bacteroidetes	Bacteroidia	Bacteroidales	Prevotellaceae	Prevotella	denticola	0.00340734
Bacteria	Fusobacteria	Fusobacteriia	Fusobacteriales	Fusobacteriaceae	Fusobacterium	necrophorum	0.00339113
Bacteria	Bacteroidetes	Bacteroidia	Bacteroidales	Prevotellaceae	Prevotella	dentalis	0.00335416
Bacteria	Bacteroidetes	Flavobacteriia	Flavobacteriales	Flavobacteriaceae	Bergeyella	sp._HMT_931	0.00334964
Bacteria	Spirochaetes	Spirochaetia	Spirochaetales	Spirochaetaceae	Treponema	amylovorum	0.00331899
Bacteria	Bacteroidetes	Bacteroidia	Bacteroidales	Prevotellaceae	Prevotella	micans	0.00324782
Bacteria	Firmicutes	Negativicutes	Veillonellales	Veillonellaceae	Veillonellaceae_[G-1]	bacterium_HMT_155	0.00324507
Bacteria	Bacteroidetes	Bacteroidia	Bacteroidales	Prevotellaceae	Prevotella	bivia	0.00323937
Bacteria	Bacteroidetes	Flavobacteriia	Flavobacteriales	Flavobacteriaceae	Capnocytophaga	sp._HMT_326	0.00308871
Bacteria	Firmicutes	Clostridia	Clostridiales	Lachnospiraceae_[XIV]	Catonella	sp._HMT_451	0.00303063
Bacteria	Proteobacteria	Gammaproteobacteria	Pasteurellales	Pasteurellaceae	Aggregatibacter	sp._HMT_898	0.0029697
Bacteria	Bacteroidetes	Bacteroidia	Bacteroidales	Prevotellaceae	Prevotella	sp._HMT_475	0.00293653
Bacteria	Bacteroidetes	Bacteroidia	Bacteroidales	Porphyromonadaceae	Porphyromonas	sp._HMT_285	0.00291309
Bacteria	Firmicutes	Negativicutes	Selenomonadales	Selenomonadaceae	Mitsuokella	sp._HMT_521	0.00289117
Bacteria	Firmicutes	Negativicutes	Veillonellales	Veillonellaceae	Anaeroglobus	geminatus	0.00279278
Bacteria	Actinobacteria	Actinobacteria	Corynebacteriales	Corynebacteriaceae	Corynebacterium	simulans	0.00278061
Bacteria	Firmicutes	Clostridia	Clostridiales	Lachnospiraceae_[XIV]	Lachnospiraceae_[G-7]	bacterium_HMT_086	0.00276309
Bacteria	Firmicutes	Clostridia	Clostridiales	Peptoniphilaceae	Anaerococcus	sp._HMT_295	0.0027227
Bacteria	Proteobacteria	Alphaproteobacteria	Rhodobacterales	Rhodobacteraceae	Haematobacter	missouriensis	0.00264942
Bacteria	Synergistetes	Synergistia	Synergistales	Dethiosulfovibrionaceae	Pyramidobacter	piscolens	0.002539
Bacteria	Fusobacteria	Fusobacteriia	Fusobacteriales	Fusobacteriaceae	Fusobacterium	naviforme	0.00245431
Bacteria	Actinobacteria	Actinobacteria	Actinomycetales	Actinomycetaceae	Actinomyces	sp._HMT_448	0.00243036
Bacteria	Actinobacteria	Actinobacteria	Actinomycetales	Dermacoccaceae	Kytococcus	sedentarius	0.00239512
Bacteria	Bacteroidetes	Bacteroidia	Bacteroidales	Porphyromonadaceae	Porphyromonas	sp._HMT_277	0.00237321
Bacteria	Fusobacteria	Fusobacteriia	Fusobacteriales	Leptotrichiaceae	Leptotrichia	goodfellowii	0.00230703
Bacteria	Firmicutes	Negativicutes	Selenomonadales	Selenomonadaceae	Selenomonas	sp._HMT_126	0.00228246
Bacteria	Spirochaetes	Spirochaetia	Spirochaetales	Spirochaetaceae	Treponema	medium	0.00219122
Bacteria	Actinobacteria	Actinobacteria	Actinomycetales	Actinomycetaceae	Schaalia	cardiffensis	0.00219075
Bacteria	Firmicutes	Clostridia	Clostridiales	Peptoniphilaceae	Peptoniphilaceae_[G-3]	bacterium_HMT_929	0.00218516
Bacteria	Bacteroidetes	Bacteroidia	Bacteroidales	Prevotellaceae	Prevotella	buccalis	0.00217224
Bacteria	Actinobacteria	Coriobacteriia	Coriobacteriales	Atopobiaceae	Olsenella	sp._HMT_807	0.00211795
Bacteria	Actinobacteria	Actinobacteria	Corynebacteriales	Corynebacteriaceae	Corynebacterium	pilbarense	0.00210216
Bacteria	Proteobacteria	Epsilonproteobacteria	Campylobacterales	Campylobacteraceae	Campylobacter	curvus	0.00207029
Bacteria	Firmicutes	Clostridia	Clostridiales	Peptoniphilaceae	Peptoniphilaceae_[G-1]	bacterium_HMT_113	0.00206909
Bacteria	Bacteroidetes	Flavobacteriia	Flavobacteriales	Flavobacteriaceae	Capnocytophaga	sp._HMT_864	0.00201143
Bacteria	Actinobacteria	Actinobacteria	Micrococcales	Brevibacteriaceae	Brevibacterium	paucivorans	0.00198949
Bacteria	Firmicutes	Negativicutes	Selenomonadales	Selenomonadaceae	Selenomonas	sp._HMT_146	0.00187396
Bacteria	Firmicutes	Negativicutes	Selenomonadales	Selenomonadaceae	Selenomonas	sp._HMT_137	0.00187013
Bacteria	Actinobacteria	Actinobacteria	Actinomycetales	Micrococcaceae	Kocuria	palustris	0.00183106
Bacteria	Proteobacteria	Betaproteobacteria	Neisseriales	Neisseriaceae	Neisseriaceae_[G-1]	bacterium_HMT_174	0.00179485
Bacteria	Saccharibacteria_(TM7)	Saccharibacteria_(TM7)_[C-1]	Saccharibacteria_(TM7)_[O-1]	Saccharibacteria_(TM7)_[F-1]	Saccharibacteria_(TM7)_[G-2]	bacterium_HMT_350	0.00178585
Bacteria	Spirochaetes	Spirochaetia	Spirochaetales	Spirochaetaceae	Treponema	sp._HMT_237	0.00178298
Bacteria	Firmicutes	Clostridia	Clostridiales	Peptostreptococcaceae_[XI]	Peptostreptococcaceae_[XI][G-2]	bacterium_HMT_091	0.00173433
Bacteria	Firmicutes	Bacilli	Lactobacillales	Streptococcaceae	Streptococcus	sinensis	0.00171855
Bacteria	Proteobacteria	Epsilonproteobacteria	Campylobacterales	Campylobacteraceae	Campylobacter	concisus	0.0017131
Bacteria	Bacteroidetes	Bacteroidia	Bacteroidales	Prevotellaceae	Prevotella	sp._HMT_301	0.00160613
Bacteria	Bacteroidetes	Bacteroidia	Bacteroidales	Prevotellaceae	Prevotella	multiformis	0.00158871
Bacteria	Actinobacteria	Actinobacteria	Propionibacteriales	Propionibacteriaceae	Propionibacterium	acidifaciens	0.0015643
Bacteria	Proteobacteria	Betaproteobacteria	Neisseriales	Neisseriaceae	Kingella	denitrificans	0.00153238
Bacteria	Bacteroidetes	Bacteroidia	Bacteroidales	Prevotellaceae	Prevotella	sp._HMT_472	0.00136668
Bacteria	Firmicutes	Bacilli	Lactobacillales	Lactobacillaceae	Lactobacillus	oris	0.00136087
Bacteria	Saccharibacteria_(TM7)	Saccharibacteria_(TM7)_[C-1]	Saccharibacteria_(TM7)_[O-1]	Saccharibacteria_(TM7)_[F-1]	Saccharibacteria_(TM7)_[G-4]	bacterium_HMT_355	0.00135227
Bacteria	Firmicutes	Clostridia	Clostridiales	Lachnospiraceae_[XIV]	Lachnospiraceae_[G-8]	bacterium_HMT_500	0.00127849
Bacteria	Actinobacteria	Actinobacteria	Actinomycetales	Actinomycetaceae	Schaalia	sp._HMT_178	0.00124791
Bacteria	Proteobacteria	Betaproteobacteria	Burkholderiales	Comamonadaceae	Leptothrix	sp._HMT_025	0.00123447
Bacteria	Actinobacteria	Actinobacteria	Actinomycetales	Actinomycetaceae	Schaalia	odontolyticus	0.00110475
Bacteria	Fusobacteria	Fusobacteriia	Fusobacteriales	Leptotrichiaceae	Leptotrichia	sp._HMT_463	0.00106033
Bacteria	Bacteroidetes	Bacteroidetes_[C-1]	Bacteroidetes_[O-1]	Bacteroidetes_[F-1]	Bacteroidetes_[G-3]	bacterium_HMT_280	0.00105422
Bacteria	Firmicutes	Clostridia	Clostridiales	Lachnospiraceae_[XIV]	Johnsonella	sp._HMT_166	0.00104051
Bacteria	Actinobacteria	Actinobacteria	Actinomycetales	Actinomycetaceae	Actinomyces	sp._HMT_175	0.00103627
Bacteria	Firmicutes	Bacilli	Lactobacillales	Lactobacillaceae	Lactobacillus	iners	0.0010076
Bacteria	Synergistetes	Synergistia	Synergistales	Synergistaceae	Fretibacterium	sp._HMT_361	0.000907252
Bacteria	Firmicutes	Clostridia	Clostridiales	Lachnospiraceae_[XIV]	Lachnoanaerobaculum	sp._HMT_089	0.000906375
Bacteria	Proteobacteria	Gammaproteobacteria	Pseudomonadales	Pseudomonadaceae	Pseudomonas	pseudoalcaligenes	0.000904071
Bacteria	Bacteroidetes	Bacteroidia	Bacteroidales	Bacteroidaceae	Bacteroides	heparinolyticus	0.000851236
Bacteria	Spirochaetes	Spirochaetia	Spirochaetales	Spirochaetaceae	Treponema	sp._HMT_254	0.000842758
Bacteria	Saccharibacteria_(TM7)	Saccharibacteria_(TM7)_[C-1]	Saccharibacteria_(TM7)_[O-1]	Saccharibacteria_(TM7)_[F-1]	Saccharibacteria_(TM7)_[G-1]	bacterium_HMT_348	0.000810592
Bacteria	Firmicutes	Clostridia	Clostridiales	Eubacteriaceae_[XV]	Pseudoramibacter	alactolyticus	0.000774025
Bacteria	Proteobacteria	Gammaproteobacteria	Pasteurellales	Pasteurellaceae	Aggregatibacter	aphrophilus	0.000764596
Bacteria	Firmicutes	Negativicutes	Veillonellales	Veillonellaceae	Veillonellaceae_[G-1]	bacterium_HMT_135	0.000751825
Bacteria	Spirochaetes	Spirochaetia	Spirochaetales	Spirochaetaceae	Treponema	sp._HMT_268	0.000718264
Bacteria	Proteobacteria	Betaproteobacteria	Neisseriales	Neisseriaceae	Neisseriaceae_[G-1]	bacterium_HMT_327	0.000687446
Bacteria	Fusobacteria	Fusobacteriia	Fusobacteriales	Leptotrichiaceae	Leptotrichia	sp._HMT_212	0.000656131
Bacteria	Bacteroidetes	Bacteroidia	Bacteroidales	Prevotellaceae	Prevotella	sp._HMT_300	0.000612019
Bacteria	Proteobacteria	Betaproteobacteria	Burkholderiales	Commamonadaceae	Acidovorax	temperans	0.000607608
Bacteria	Actinobacteria	Actinobacteria	Propionibacteriales	Propionibacteriaceae	Cutibacterium	avidum	0.000598663
Bacteria	Gracilibacteria_(GN02)	Gracilibacteria_(GN02)_[C-1]	Gracilibacteria_(GN02)_[O-1]	Gracilibacteria_(GN02)_[F-1]	Gracilibacteria_(GN02)_[G-1]	bacterium_HMT_871	0.000504381
Bacteria	Firmicutes	Bacilli	Bacillales	Listeriaceae	Brochothrix	thermosphacta	0.000481909
Bacteria	Firmicutes	Clostridia	Clostridiales	Lachnospiraceae_[XIV]	Lachnospiraceae_[G-2]	bacterium_HMT_088	0.000460665
Bacteria	Bacteroidetes	Flavobacteriia	Flavobacteriales	Flavobacteriaceae	Capnocytophaga	sp._HMT_336	0.000445783
Bacteria	Proteobacteria	Betaproteobacteria	Neisseriales	Neisseriaceae	Eikenella	sp._HMT_011	0.000415478
Bacteria	Bacteroidetes	Bacteroidia	Bacteroidales	Prevotellaceae	Prevotella	sp._HMT_376	0.000415352
Bacteria	Bacteroidetes	Bacteroidia	Bacteroidales	Prevotellaceae	Prevotella	sp._HMT_292	0.000361012
Bacteria	Proteobacteria	Deltaproteobacteria	Desulfovibrionales	Desulfomicrobiaceae	Desulfomicrobium	orale	0.000328119
Bacteria	Proteobacteria	Betaproteobacteria	Burkholderiales	Comamonadaceae	Ottowia	sp._HMT_894	0.000280452
Bacteria	Firmicutes	Bacilli	Lactobacillales	Carnobacteriaceae	Alloiococcus	otitis	0.000271132
Bacteria	Firmicutes	Clostridia	Clostridiales	Lachnospiraceae_[XIV]	Johnsonella	ignava	0.000265907
Bacteria	Firmicutes	Clostridia	Clostridiales	Ruminococcaceae	Fastidiosipila	sanguinis	0.000238813
Bacteria	Firmicutes	Clostridia	Clostridiales	Peptostreptococcaceae_[XI]	Peptostreptococcaceae_[XI][G-3]	bacterium_HMT_950	0.000219576
Bacteria	Bacteroidetes	Flavobacteriia	Flavobacteriales	Flavobacteriaceae	Capnocytophaga	sp._HMT_338	0.000212677
Bacteria	Firmicutes	Bacilli	Bacillales	Gemellaceae	Gemella	sp._HMT_928	0.000205581
Bacteria	Spirochaetes	Spirochaetia	Spirochaetales	Spirochaetaceae	Treponema	parvum	0.000204442
Bacteria	Proteobacteria	Betaproteobacteria	Neisseriales	Neisseriaceae	Kingella	sp._HMT_932	0.000202472
Bacteria	Bacteroidetes	Bacteroidia	Bacteroidales	Bacteroidaceae	Bacteroides	zoogleoformans	0.000195872
Bacteria	Spirochaetes	Spirochaetia	Spirochaetales	Spirochaetaceae	Treponema	sp._HMT_239	0.000151705
Bacteria	Firmicutes	Bacilli	Lactobacillales	Lactobacillaceae	Lactobacillus	brevis	0.000130845
Bacteria	Bacteroidetes	Flavobacteriia	Flavobacteriales	Flavobacteriaceae	Capnocytophaga	sp._HMT_412	2.69209e-05

## Sheet: Supplementary Data 6
Supplementary Data 6. α-diversity summarized statistics
COVID19	n	Shannon_mean	Shannon_sd
M-CoV	22	3.77465	0.624888
NC	18	3.50124	0.913045
NO-CoV	19	3.2705	0.977624
S-CoV	20	2.90848	0.942617
Abbreviations: sd, standard deviation

## Sheet: Supplementary Data 7
Supplementary Data 7. ANCOMBC2 Primary Analysis
taxon	lfc_(Intercept)	lfc_batchSeq2	lfc_batchSeq3	lfc_batchSeq4	lfc_batchSeq5	lfc_Age	lfc_SexM	lfc_COVID19M-CoV	lfc_COVID19NO-CoV	lfc_COVID19S-CoV	se_(Intercept)	se_batchSeq2	se_batchSeq3	se_batchSeq4	se_batchSeq5	se_Age	se_SexM	se_COVID19M-CoV	se_COVID19NO-CoV	se_COVID19S-CoV	W_(Intercept)	W_batchSeq2	W_batchSeq3	W_batchSeq4	W_batchSeq5	W_Age	W_SexM	W_COVID19M-CoV	W_COVID19NO-CoV	W_COVID19S-CoV	p_(Intercept)	p_batchSeq2	p_batchSeq3	p_batchSeq4	p_batchSeq5	p_Age	p_SexM	p_COVID19M-CoV	p_COVID19NO-CoV	p_COVID19S-CoV	q_(Intercept)	q_batchSeq2	q_batchSeq3	q_batchSeq4	q_batchSeq5	q_Age	q_SexM	q_COVID19M-CoV	q_COVID19NO-CoV
Genus:Streptococcus	2.52531	0.382599	-1.25005	3.03108	-0.339329	-0.0292464	-0.105339	0.015482	-0.985582	-1.52496	0.770253	0.563792	0.738381	1.14681	1.01945	0.0125177	0.40231	0.640131	0.806766	0.857829	3.27854	0.678618	-1.69297	2.64306	-0.332856	-2.33641	-0.261836	0.0241857	-1.22165	-1.7777	0.00164634	0.499683	0.0950392	0.0101896	0.740267	0.0224244	0.794239	0.980775	0.22606	0.0799246	0.0633836	0.914242	0.869331	0.205668	1	0.325153	0.951774	0.997349	0.997535
Genus:Prevotella	2.15986	-0.293846	0.725337	0.917795	-0.800287	-0.0280591	0.630677	0.117994	-0.462446	-1.47207	0.930086	0.620052	0.8528	1.15514	0.969132	0.0132008	0.428209	0.654382	0.810798	0.82672	2.32221	-0.473905	0.850536	0.794535	-0.825778	-2.12555	1.47283	0.180314	-0.570359	-1.78061	0.023223	0.637086	0.398012	0.429648	0.411818	0.0371759	0.145412	0.857443	0.570314	0.079443	0.198079	0.914242	1	1	0.933025	0.402755	0.3989	0.997349	0.997535
Genus:Veillonella	2.63297	0.837995	0.65641	2.798	0.397096	-0.0324158	0.0206108	-0.0426907	-1.29654	-1.9505	1.00587	0.567341	1.01969	1.18952	0.893033	0.0153911	0.460006	0.661253	0.856927	0.81623	2.61759	1.47706	0.643734	2.35221	0.44466	-2.10613	0.0448056	-0.0645604	-1.51301	-2.38965	0.0109051	0.144277	0.521913	0.0215645	0.657978	0.0388867	0.964394	0.948713	0.134912	0.0196425	0.173684	0.802878	1	0.312685	1	0.402755	0.977882	0.997349	0.997535
Genus:Corynebacterium	-1.90408	1.03008	-0.835264	1.95723	-0.985852	0.00883896	1.88017	-0.308261	1.75123	0.0700962	1.39229	0.725868	1.02599	1.28891	1.35213	0.0182517	0.546972	0.880842	1.07015	1.00831	-1.36759	1.4191	-0.814109	1.51852	-0.729111	0.48428	3.43741	-0.349961	1.63644	0.0695188	0.176079	0.160576	0.41851	0.13366	0.468514	0.62979	0.00102126	0.727482	0.106508	0.944787	0.567365	0.802878	1	0.668299	0.963759	0.969577	0.0156441	0.997349	0.997535
Genus:Staphylococcus	0.0984938	0.415156	-1.64303	-2.04297	-2.03303	-0.00477942	-0.564631	-0.539404	1.51851	1.63535	1.18356	0.733299	0.821218	1.30981	1.33595	0.0148949	0.563003	0.864553	0.953101	1.0336	0.0832185	0.566149	-2.00072	-1.55974	-1.52178	-0.320876	-1.00289	-0.623911	1.59323	1.58218	0.933926	0.573184	0.0494765	0.123533	0.13277	0.749303	0.319522	0.534805	0.115815	0.118318	0.983841	0.914242	0.748758	0.668299	0.573862	0.981193	0.67455	0.997349	0.997535
Genus:Agrobacterium	-1.00963	1.40669	-0.0562558	0.667607	0	-0.00833326	0.404078	1.70986	0.756636	0.427527	1.04714	0.712893	1.70534	1.98539	1.37495	0.0142325	0.461303	0.984259	1.11309	0.950543	-0.964182	1.97321	-0.032988	0.336261	0	-0.585508	0.875948	1.73721	0.679761	0.449772	0.33989	0.0543681	0.973824	0.738171	1	0.561007	0.385513	0.0889003	0.49999	0.654942	0.648474	0.563098	1	1	1	0.969577	0.685251	0.997349	0.997535
Genus:Rothia	1.80828	0.496743	-0.0397528	4.4387	1.79149	-0.0204237	0.0822128	-0.0125303	-1.2426	-1.65918	1.22538	0.815907	1.26537	1.38	1.36905	0.0201878	0.641617	1.04527	1.08878	1.25251	1.47569	0.608823	-0.031416	3.21646	1.30856	-1.01168	0.128134	-0.0119877	-1.14127	-1.32468	0.144643	0.54467	0.97503	0.00198798	0.195088	0.315277	0.898421	0.990471	0.257759	0.189711	0.532033	0.914242	1	0.144128	0.637022	0.896375	0.962115	0.997349	0.997535
Genus:Neisseria	2.22648	0.403799	0.543268	-1.40934	-4.24842	-0.00498419	-0.368634	-1.5671	-1.55439	-2.65602	1.43749	0.795322	1.09114	1.411	1.91814	0.0200631	0.675841	1.13687	1.18921	1.21336	1.54887	0.507718	0.497892	-0.998824	-2.21486	-0.248426	-0.545444	-1.37843	-1.30707	-2.18897	0.126195	0.613344	0.620215	0.321528	0.0302263	0.804576	0.587287	0.172726	0.195724	0.0321412	0.494548	0.914242	1	1	0.398437	0.994908	0.848568	0.997349	0.997535
Genus:Dolosigranulum	-2.05287	1.44878	0.884102	2.99925	1.3907	0.0214606	0.467467	-0.162744	1.43658	-1.51403	1.5081	0.80473	1.4487	2.12215	1.59396	0.0200877	0.593638	1.08861	1.46027	1.08494	-1.36123	1.80033	0.610275	1.4133	0.872477	1.06835	0.787461	-0.149497	0.983776	-1.39549	0.180533	0.0788265	0.544892	0.164766	0.387794	0.291326	0.435331	0.881861	0.330729	0.170034	0.569073	0.634991	1	0.770677	0.897301	0.880047	0.742624	0.997349	0.997535
Genus:Enterococcus	-0.93618	-0.480047	0	-3.93562	-2.44188	0.0235349	-0.0612561	-0.726112	-0.27462	1.379	0.96285	0.657501	1.35159	2.15863	1.39685	0.0131874	0.4903	0.845312	1.13452	1.01266	-0.972301	-0.730108	0	-1.82321	-1.74814	1.78465	-0.124936	-0.858987	-0.242059	1.36176	0.336216	0.469194	1	0.0750705	0.0874157	0.0812139	0.901143	0.395003	0.809859	0.180206	0.648474	0.914242	1	0.563791	0.499182	0.5888	0.962115	0.997349	0.997535
Genus:Leptotrichia	1.76183	0.692329	1.49831	2.64336	-1.87486	-0.0180891	0.359952	-0.359591	-0.780032	-2.55536	1.28656	0.64915	1.02804	1.41568	1.26886	0.0167598	0.475516	0.841049	0.988544	0.92844	1.36941	1.06652	1.45744	1.8672	-1.47759	-1.07932	0.756971	-0.427551	-0.789071	-2.75231	0.175733	0.29026	0.149963	0.0665274	0.144498	0.284561	0.451889	0.670436	0.43303	0.00772006	0.567365	0.894446	1	0.563791	0.573862	0.880047	0.746114	0.997349	0.997535
Genus:Fusobacterium	2.76371	-0.165613	-1.79758	3.82042	-3.87094	-0.0193119	0.0837315	-0.984557	-0.905366	-3.11676	1.13952	0.688176	1.54485	1.39249	1.62028	0.0140696	0.504983	0.919506	0.97587	0.943363	2.42533	-0.240655	-1.16359	2.7436	-2.38906	-1.3726	0.165811	-1.07075	-0.927753	-3.30389	0.0181261	0.810592	0.248909	0.00787492	0.0198499	0.174669	0.868829	0.288305	0.357021	0.00156428	0.175913	0.951196	1	0.19031	0.398437	0.767485	0.962115	0.997349	0.997535
Genus:Haemophilus	1.86176	-0.0796674	-0.865815	0.401583	-1.64033	-0.011535	0.525222	-0.127742	-1.4727	-3.12504	1.57145	0.768676	1.32245	1.40274	1.37652	0.0190301	0.559205	1.16481	1.30062	1.14431	1.18474	-0.103642	-0.654705	0.286284	-1.19165	-0.606145	0.939229	-0.109668	-1.13231	-2.73094	0.240641	0.917788	0.51508	0.775615	0.237939	0.546631	0.351258	0.913027	0.261865	0.00821281	0.628164	0.983825	1	1	0.704105	0.969577	0.67455	0.997349	0.997535
Genus:Peptostreptococcus	2.2187	-0.00663963	1.49582	2.85966	-0.227439	-0.0324315	0.971469	-0.794301	-0.893786	-0.788541	1.16039	0.614806	1.6541	1.68554	1.37319	0.0137446	0.45743	0.922785	1.03996	0.946116	1.91204	-0.0107996	0.904308	1.69658	-0.165628	-2.35958	2.12375	-0.860764	-0.859439	-0.833451	0.0610861	0.991422	0.369776	0.0954299	0.869057	0.0218727	0.0382033	0.393105	0.393829	0.408196	0.340672	0.991422	1	0.62897	1	0.325153	0.171902	0.997349	0.997535
Genus:Novosphingobium	2.20416	1.60193	-0.967786	0	-0.980986	-0.050364	-0.239036	2.06088	-0.660457	-1.88274	1.1459	0.645042	1.70786	2.58199	1.6959	0.0146038	0.377007	1.04768	1.27572	1.03132	1.92351	2.48345	-0.566666	0	-0.578445	-3.44869	-0.634036	1.96708	-0.517712	-1.82556	0.0663561	0.0203908	0.576203	1	0.568352	0.00209126	0.532055	0.0608374	0.609399	0.0803859	0.347432	0.502558	1	1	1	0.151617	0.795339	0.997349	0.997535
Genus:Acinetobacter	0.524625	-0.375986	-1.36155	0	-2.72577	-0.00926108	0.995358	0.106777	0.0155166	-0.2367	0.976972	0.64684	1.67751	1.67674	1.12887	0.0146365	0.423756	0.838613	0.93037	0.849915	0.536991	-0.581266	-0.811649	0	-2.41461	-0.632739	2.3489	0.127326	0.0166779	-0.278499	0.593364	0.563353	0.42037	1	0.0189843	0.529434	0.0223192	0.89913	0.986752	0.781637	0.815034	0.914242	1	1	0.398437	0.969577	0.115877	0.997349	0.997535
Genus:Granulicatella	2.62044	0.0216017	-0.966996	2.50114	0.0029495	-0.0303425	0.264685	-0.173421	-1.34662	-1.63809	0.80259	0.565135	0.855032	1.23836	1.212	0.0132904	0.447464	0.746108	0.948772	0.889318	3.26497	0.038224	-1.13095	2.01973	0.00243359	-2.28303	0.591523	-0.232434	-1.41933	-1.84197	0.00174851	0.969626	0.262233	0.0475381	0.998066	0.025707	0.556222	0.816931	0.16058	0.0700426	0.0633836	0.983931	1	0.563791	1	0.327031	0.822981	0.997349	0.997535
Genus:Gemella	0.780128	0.684774	0.0603532	4.19243	-1.28905	-0.0180424	1.09764	1.12097	0.0428001	-2.32473	1.26167	0.625365	1.42286	1.3877	1.60793	0.0158963	0.50822	0.910531	1.05792	0.923938	0.618329	1.095	0.0424169	3.02114	-0.80168	-1.13501	2.15978	1.23112	0.0404569	-2.51611	0.538588	0.277686	0.966301	0.00363615	0.425751	0.260673	0.0346026	0.222855	0.967857	0.0144259	0.815034	0.894446	1	0.175747	0.935363	0.855742	0.161851	0.997349	0.997535
Genus:Leptothrix	-0.545241	0.710617	-3.58009	-2.14042	-2.65577	0.0093114	0.199477	0.909091	-0.265537	-0.800216	1.04798	0.565508	0.849161	1.32167	1.00492	0.0151333	0.405235	0.747146	0.840298	0.80146	-0.52028	1.2566	-4.21603	-1.61948	-2.64276	0.615293	0.492249	1.21675	-0.316003	-0.998447	0.604664	0.213466	7.96734e-05	0.110261	0.010327	0.540543	0.624228	0.228167	0.753029	0.321823	0.815034	0.894446	0.00385088	0.668299	0.384324	0.969577	0.848568	0.997349	0.997535
Genus:Pseudomonas	-0.525282	0.261151	-2.59081	-1.55212	-2.25684	0.00519198	0.739578	0.311744	0.601204	-0.542841	0.987672	0.622744	0.873435	1.42482	1.03857	0.0147107	0.466272	0.765879	0.892752	0.930664	-0.531838	0.419355	-2.96624	-1.08934	-2.17302	0.35294	1.58615	0.40704	0.673428	-0.583284	0.596679	0.676361	0.00423414	0.280089	0.0334874	0.725293	0.117633	0.685337	0.5031	0.561752	0.815034	0.921692	0.102325	1	0.404639	0.981193	0.373404	0.997349	0.997535
Genus:Lactobacillus	0.173182	0.196052	-0.304179	-1.98417	0.766351	0.00501658	-0.185966	-1.68484	-0.606035	0.976096	1.06861	0.669487	1.19022	1.86443	1.39753	0.0147238	0.496489	0.987794	1.15216	1.05697	0.162063	0.29284	-0.255565	-1.06422	0.548359	0.340712	-0.374561	-1.70566	-0.525997	0.923489	0.871885	0.77081	0.799295	0.292145	0.585792	0.734693	0.70951	0.0940387	0.601126	0.360018	0.967914	0.94218	1	1	1	0.981193	0.910433	0.997349	0.997535
Genus:Stomatobaculum	0.749836	0.518524	2.11705	6.01566	1.28012	-0.0194514	-0.0669227	0.81368	0.0378942	-0.679795	1.26373	0.616715	1.2485	1.77045	1.38065	0.0133549	0.418984	0.963299	1.09837	0.954015	0.59335	0.840783	1.69568	3.39781	0.927187	-1.4565	-0.159726	0.84468	0.0345003	-0.712562	0.555519	0.404319	0.0959262	0.00131011	0.358113	0.151267	0.873716	0.402159	0.97261	0.479302	0.815034	0.914242	0.869331	0.144128	0.860725	0.739176	0.962115	0.997349	0.997535
Genus:Cupriavidus	-2.44944	0.764403	0	0	0	0.0244513	0.705783	0.226175	0.888631	0.648096	1.12041	0.74241	1.41577	2.21327	1.4979	0.0158657	0.422842	0.953403	1.20623	1.04617	-2.18621	1.02962	0	0	0	1.54115	1.66914	0.237229	0.736699	0.619491	0.0342913	0.308944	1	1	1	0.130609	0.102355	0.813606	0.465306	0.538862	0.226011	0.894446	1	1	1	0.739176	0.345151	0.997349	0.997535
Genus:Capnocytophaga	1.04237	0.139756	0.449873	0.384511	-2.47423	-0.00823073	0.104578	-0.207743	-0.0916187	-1.25868	1.01363	0.587584	1.37021	1.43664	1.31782	0.0149527	0.49323	0.843078	1.05678	0.875985	1.02836	0.237849	0.328325	0.267646	-1.87751	-0.550452	0.212026	-0.246411	-0.0866962	-1.43687	0.307842	0.812795	0.74379	0.789875	0.0652309	0.584019	0.832793	0.806192	0.931197	0.155865	0.648474	0.951196	1	1	0.450404	0.969577	0.962115	0.997349	0.997535
Genus:Abiotrophia	-0.0425182	-1.55322	0.322749	-2.65202	-2.50693	0.0156331	-0.0699807	-0.604765	-1.00739	1.29548	0.911006	0.59783	1.46373	1.70086	1.27738	0.0134321	0.416972	0.868529	1.00138	1.00998	-0.0466718	-2.59809	0.220497	-1.55922	-1.96256	1.16387	-0.16783	-0.696309	-1.006	1.28268	0.962941	0.0119576	0.826286	0.124578	0.0546729	0.249413	0.867321	0.489115	0.318742	0.204887	0.983841	0.502558	1	0.668299	0.450404	0.841044	0.962115	0.997349	0.997535
Genus:Lachnoanaerobaculum	3.01775	-0.209069	-0.359921	2.99222	-0.176964	-0.0213711	-0.33332	-1.00813	-1.7951	-2.66665	0.967218	0.572034	0.988145	1.49259	1.05544	0.0128478	0.381456	0.72429	0.876564	0.836313	3.12003	-0.365483	-0.364239	2.00472	-0.167668	-1.6634	-0.87381	-1.39188	-2.04789	-3.18858	0.00279734	0.716058	0.716981	0.0495884	0.867418	0.101536	0.385765	0.169183	0.0450302	0.00228885	0.0676023	0.94218	1	0.563791	1	0.70108	0.685251	0.997349	0.997535
Genus:Porphyromonas	0.894655	-0.241471	-0.0563652	0.854088	-0.6666	-0.0131429	0.816372	0.0834552	-0.453314	-0.668097	1.34977	0.692571	1.67591	1.56715	1.29762	0.0168797	0.554217	0.997145	1.09636	1.11784	0.662821	-0.348659	-0.0336326	0.544994	-0.513709	-0.77862	1.47302	0.0836941	-0.413472	-0.597671	0.509902	0.728526	0.973278	0.587713	0.609282	0.439165	0.145805	0.933569	0.680687	0.552236	0.815034	0.94218	1	1	1	0.969577	0.3989	0.997349	0.997535
Family:Comamonadaceae	0.49643	0.35121	-4.36892	-2.14786	-1.70525	-0.00156403	-0.0108324	0.448012	-0.137027	-1.2128	0.896067	0.575282	0.879682	1.39265	0.988796	0.0140842	0.37916	0.695358	0.81664	0.834836	0.554009	0.6105	-4.96648	-1.54229	-1.72457	-0.111049	-0.0285695	0.64429	-0.167794	-1.45274	0.581534	0.543727	5.49911e-06	0.128012	0.0895086	0.911931	0.977298	0.521726	0.867283	0.151259	0.815034	0.914242	0.000797371	0.668299	0.499182	0.994908	0.983396	0.997349	0.997535
Genus:Actinomyces	2.19146	0.717827	1.64494	4.0645	0.798536	-0.0314897	-0.276088	0.447105	-0.676236	-1.72146	0.957832	0.611668	0.96261	1.3953	1.82318	0.0139016	0.422883	0.757924	0.92482	0.842184	2.28793	1.17356	1.70884	2.913	0.43799	-2.26518	-0.652872	0.589908	-0.731208	-2.04404	0.0256212	0.245134	0.0925648	0.00499625	0.662941	0.0270647	0.516292	0.557431	0.467452	0.0452731	0.198671	0.894446	0.869331	0.181114	1	0.327031	0.788024	0.997349	0.997535
Genus:Oribacterium	2.23968	-0.0461433	0.8764	3.47934	-2.10975	-0.0170894	0.0640039	-0.541032	-1.63521	-2.1198	1.12041	0.542249	1.00508	1.36225	1.57276	0.0134888	0.40746	0.804215	0.937836	0.822053	1.99899	-0.0850961	0.871973	2.55411	-1.34143	-1.26693	0.15708	-0.672745	-1.7436	-2.57867	0.049998	0.932459	0.386587	0.0131175	0.184675	0.209919	0.875692	0.503609	0.0861856	0.012306	0.315205	0.983931	1	0.211337	0.637022	0.841044	0.962115	0.997349	0.997535
Genus:Bosea	0.550929	0.130362	-3.10836	-2.09923	-1.82519	-0.00255607	-0.0366514	0.132583	-0.287232	-0.280556	0.982234	0.58719	0.988269	1.47907	1.18274	0.0134789	0.391385	0.842244	0.957884	0.934006	0.560894	0.222009	-3.14526	-1.4193	-1.54318	-0.189636	-0.0936454	0.157417	-0.29986	-0.300379	0.576958	0.825061	0.00258147	0.160987	0.128045	0.850235	0.925703	0.875445	0.76532	0.764926	0.815034	0.955529	0.0935782	0.770677	0.573862	0.994908	0.962115	0.997349	0.997535
Genus:Alloprevotella	3.08037	-1.31064	0.299548	1.14187	-0.901138	-0.034705	0.765333	-0.137403	-0.612738	-2.31236	1.4073	0.654894	1.4001	1.30561	1.6464	0.0175664	0.509785	1.00169	1.06437	1.05216	2.18886	-2.0013	0.213948	0.874591	-0.547338	-1.97565	1.50129	-0.137171	-0.575681	-2.19772	0.0322053	0.0495386	0.831258	0.385017	0.586021	0.0524426	0.138124	0.89132	0.566819	0.0315377	0.22237	0.552546	1	1	1	0.435804	0.392705	0.997349	0.997535
Genus:Atopobium	1.13947	0.502904	-0.418371	1.94855	1.10693	-0.0184035	0.195816	0.432811	-0.433704	-0.682704	0.808126	0.516952	0.934659	1.27621	1.0292	0.0113956	0.401503	0.689138	0.854688	0.759116	1.41001	0.972825	-0.447619	1.52683	1.07552	-1.61496	0.487709	0.628047	-0.507441	-0.899341	0.163378	0.334303	0.65594	0.131731	0.286179	0.111238	0.627423	0.532208	0.61359	0.371843	0.550926	0.894446	1	0.668299	0.768445	0.701284	0.848568	0.997349	0.997535
Genus:Roseomonas	-1.79356	1.10969	0	0	0	0.0164151	0.524817	-0.0803252	0.427933	0.819466	0.915473	0.613267	1.3147	2.07478	1.33539	0.014055	0.334975	0.808162	1.00145	0.881916	-1.95917	1.80947	0	0	0	1.16792	1.56673	-0.0993925	0.427311	0.929188	0.0560404	0.076775	1	1	1	0.24873	0.123886	0.921249	0.671104	0.35754	0.338578	0.634991	1	1	1	0.841044	0.373497	0.997349	0.997535
Genus:Saccharibacteria_(TM7)_[G-1]	0.304446	0.924068	-2.64702	3.11013	-0.536856	-0.0171913	1.38494	1.37843	-0.79686	-1.85001	1.00781	0.549649	1.24498	1.8074	1.52952	0.0120774	0.336093	0.902943	1.01133	0.896643	0.302087	1.6812	-2.12615	1.72077	-0.350995	-1.42343	4.12069	1.52659	-0.787933	-2.06326	0.763839	0.0989615	0.0384511	0.0914753	0.727066	0.160822	0.0001419	0.133164	0.434455	0.0442993	0.914563	0.717471	0.696926	0.62897	1	0.752232	0.00411509	0.997349	0.997535
Genus:Campylobacter	1.97643	-0.234055	-1.07822	0.506371	-3.43183	-0.00640167	-0.247276	-1.09927	-0.989563	-2.06426	0.874473	0.563909	0.977274	1.40125	1.3309	0.0124938	0.339176	0.722513	0.886123	0.767462	2.26014	-0.415059	-1.10329	0.36137	-2.57859	-0.512388	-0.729051	-1.52146	-1.11673	-2.68972	0.0273938	0.679555	0.274236	0.719071	0.0123494	0.61023	0.46876	0.133312	0.268488	0.00921096	0.198671	0.921692	1	1	0.384324	0.969577	0.755225	0.997349	0.997535
Genus:Lachnospiraceae_[G-2]	1.25331	0.896276	-0.47972	0.281756	-2.46208	-0.0139598	1.02685	-0.892789	-1.0939	-2.18804	1.05942	0.58446	1.40756	2.07416	1.37711	0.0133694	0.366068	0.879205	1.02225	0.840759	1.18301	1.53351	-0.340817	0.135841	-1.78786	-1.04416	2.80507	-1.01545	-1.07009	-2.60246	0.243459	0.132649	0.73494	0.892596	0.0810151	0.302384	0.00758878	0.315705	0.290692	0.0127336	0.628164	0.802878	1	1	0.49869	0.894042	0.0579144	0.997349	0.997535
Genus:Schaalia	2.15964	0.596178	1.59677	3.65365	0.868061	-0.0285771	-0.115387	-0.180534	-0.707349	-1.25147	0.873857	0.590138	0.865481	1.29931	0.94194	0.0121347	0.414646	0.717064	0.800393	0.842132	2.47139	1.01024	1.84495	2.81199	0.921567	-2.35498	-0.278279	-0.251768	-0.883753	-1.48608	0.0161307	0.316187	0.0696725	0.00652896	0.360216	0.0216018	0.781695	0.802027	0.380138	0.142169	0.175913	0.894446	0.867551	0.18934	0.860725	0.325153	0.951774	0.997349	0.997535
Genus:Solobacterium	1.11783	0.406702	1.48503	3.08507	-0.848831	-0.0177582	0.0303235	0.413985	-0.451848	-0.825805	0.955438	0.545151	1.93045	1.69853	1.44634	0.0115754	0.338413	0.907513	1.02337	0.897032	1.16997	0.746035	0.769266	1.81632	-0.586882	-1.53414	0.0896051	0.456175	-0.441528	-0.920596	0.247248	0.458942	0.44515	0.0749787	0.559775	0.130944	0.928939	0.650128	0.660627	0.361433	0.628164	0.914242	1	0.563791	1	0.739176	0.962115	0.997349	0.997535
Genus:Acidovorax	-0.478308	0.484129	-4.52465	-2.79284	-2.9044	0.00213707	0.361055	1.29137	0.699216	-0.982225	0.947688	0.587673	0.966483	1.52014	1.04258	0.0140525	0.387285	0.742291	0.869849	0.851335	-0.50471	0.823807	-4.68156	-1.83723	-2.78579	0.152078	0.932271	1.73971	0.803835	-1.15375	0.615611	0.413312	1.67187e-05	0.0711302	0.00713664	0.879636	0.354933	0.087037	0.424665	0.253179	0.815034	0.914242	0.00121211	0.563791	0.384324	0.994908	0.67455	0.997349	0.997535
Genus:Peptostreptococcaceae_[XI][G-1]	0.293588	0.561247	-0.917463	5.85058	1.90306	-0.00893161	0.478628	0.55175	-0.954256	-1.62011	0.846408	0.588034	1.42847	2.19853	1.48069	0.0125499	0.340848	0.914773	1.08431	0.955372	0.346864	0.954447	-0.642269	2.66113	1.28525	-0.71169	1.40423	0.603155	-0.880057	-1.69579	0.730607	0.34589	0.524555	0.0113472	0.206483	0.481003	0.168372	0.549989	0.38436	0.0981059	0.914563	0.895608	1	0.205668	0.637022	0.969577	0.428315	0.997349	0.997535
Genus:Mesorhizobium	-0.287196	1.37309	-1.18503	1.26698	0	0.00232012	0.47106	0.42798	-1.35389	-2.03799	0.974172	0.670646	1.79473	2.04081	1.35627	0.0139056	0.412448	0.903254	1.07135	0.918941	-0.29481	2.04742	-0.660286	0.620822	0	0.166848	1.14211	0.47382	-1.26373	-2.21776	0.769495	0.0464812	0.512436	0.537849	1	0.868237	0.25945	0.637919	0.212836	0.0316629	0.914563	0.552546	1	1	1	0.994908	0.597146	0.997349	0.997535
Genus:Parvimonas	0.465528	-0.850332	-1.36389	1.37359	-1.56783	0.0072565	0.0446635	-0.339171	-0.659121	-1.28219	0.86407	0.579214	1.35271	2.10582	1.36932	0.0136918	0.36689	0.849137	1.04483	0.857018	0.538763	-1.46808	-1.00827	0.652284	-1.14497	0.529988	0.121736	-0.39943	-0.630841	-1.49611	0.592895	0.149533	0.3191	0.517772	0.258705	0.598911	0.903689	0.6916	0.531562	0.142102	0.815034	0.802878	1	1	0.73073	0.969577	0.962115	0.997349	0.997535
Genus:Delftia	0.854747	0.516501	0	-1.56424	-1.6749	-0.0115202	-0.14318	0.500812	0.00259393	-0.518974	0.825675	0.536259	0.958402	1.48498	1.04579	0.012558	0.329309	0.717841	0.836116	0.794435	1.03521	0.963155	0	-1.05338	-1.60156	-0.917358	-0.434788	0.697664	0.00310235	-0.653263	0.304657	0.339273	1	0.296323	0.114419	0.362568	0.66525	0.488038	0.997535	0.516042	0.648474	0.894446	1	1	0.553027	0.922322	0.869021	0.997349	0.997535
Genus:Mycoplasma	-1.96838	-1.2312	-1.90453	0	-2.93252	0.0349237	0.406965	-0.12836	0.494111	0.457202	0.830722	0.569777	1.46296	2.27425	1.45532	0.0118899	0.346857	0.850814	1.07339	0.892425	-2.36948	-2.16085	-1.30184	0	-2.01504	2.93727	1.17329	-0.150867	0.460326	0.512314	0.0231415	0.0372517	0.201019	1	0.0512095	0.00566873	0.248176	0.8809	0.647976	0.611476	0.198079	0.532362	1	1	0.450404	0.273989	0.583597	0.997349	0.997535
Class:Betaproteobacteria	0.162861	0.256599	-1.45156	-1.08181	-1.23551	0.00103878	-0.0856608	0.311392	-0.195013	-0.382154	0.761052	0.497504	0.953817	1.40685	0.966031	0.011056	0.289807	0.683135	0.780744	0.728215	0.213994	0.515772	-1.52184	-0.768961	-1.27896	0.0939566	-0.295579	0.455828	-0.249778	-0.524782	0.831265	0.607878	0.133217	0.444883	0.205756	0.925452	0.768556	0.650132	0.803598	0.601637	0.937755	0.914242	1	1	0.637022	0.994908	0.951774	0.997349	0.997535
Class:Alphaproteobacteria	-0.826507	0.76241	0.292317	3.76893	-0.212588	-0.00769713	0.565876	0.852735	1.04407	0.679094	0.912179	0.63617	1.36403	2.08453	1.40089	0.0122825	0.349541	0.923511	1.04788	0.888212	-0.90608	1.19844	0.214303	1.80804	-0.151752	-0.626672	1.61891	0.923363	0.996358	0.764563	0.370062	0.237465	0.831348	0.0777643	0.880109	0.534266	0.112952	0.361093	0.324782	0.448806	0.678611	0.894446	1	0.563791	1	0.969577	0.372229	0.997349	0.997535
Genus:Ralstonia	0.413026	0.498805	0	-2.20156	0	-0.00955221	0.0709345	0.587939	0.300568	-0.464419	0.99903	0.565091	1.17518	1.77195	1.20026	0.013759	0.329224	0.802152	0.924893	0.808871	0.413427	0.882698	0	-1.24245	0	-0.694252	0.215459	0.732952	0.324976	-0.574158	0.680931	0.381312	1	0.219439	1	0.4905	0.830221	0.466757	0.746455	0.568245	0.873892	0.914242	1	0.883853	1	0.969577	0.962115	0.997349	0.997535
Genus:Megasphaera	0.876589	0.263842	0.358543	0.0379148	1.76	-0.0300745	0.927786	1.24347	0.324228	-0.092602	1.04802	0.577643	1.12151	1.63839	1.33774	0.0125932	0.400118	0.901696	0.984636	0.8551	0.836421	0.456757	0.319698	0.0231415	1.31566	-2.38815	2.31878	1.37903	0.329287	-0.108294	0.406538	0.649645	0.750409	0.981621	0.193747	0.0203942	0.02415	0.173467	0.74319	0.914157	0.725185	0.914549	1	1	0.637022	0.325153	0.120139	0.997349	0.997535
Genus:Escherichia	-0.640386	2.18377	-0.493807	-1.35865	2.05451	-0.00541832	-0.284702	-0.223683	0.535687	-0.0836416	0.800626	0.609516	1.58863	2.25057	1.46633	0.0116742	0.290196	0.838404	1.0193	0.906123	-0.799856	3.58279	-0.310838	-0.603692	1.40113	-0.464126	-0.981069	-0.266796	0.525543	-0.0923072	0.429041	0.000998196	0.757716	0.549834	0.169738	0.645352	0.333107	0.791149	0.602428	0.926966	0.731893	0.144738	1	1	0.609142	0.969577	0.67455	0.997349	0.997535
Genus:Mycobacterium	-2.43448	1.17026	0	0	0	0.0186618	0.109041	1.31673	0.59397	0.7371	0.921644	0.642826	1.61767	2.48234	1.59297	0.012544	0.321712	0.940474	1.1711	0.922133	-2.64146	1.82049	0	0	0	1.48771	0.338938	1.40008	0.50719	0.799342	0.0129835	0.0786743	1	1	1	0.147264	0.737017	0.171748	0.61573	0.430376	0.173684	0.634991	1	1	1	0.739176	0.924016	0.997349	0.997535
Genus:Cutibacterium	-0.46469	-0.284002	0	-2.10913	-1.35589	0.00508657	0.756245	0.370615	0.235645	-0.243612	0.85897	0.521977	1.0568	1.63339	1.1503	0.0118594	0.307772	0.763393	0.858428	0.80274	-0.540985	-0.54409	0	-1.29126	-1.17872	0.428906	2.45716	0.485484	0.274507	-0.303476	0.590626	0.588502	1	0.201827	0.243406	0.669609	0.0170707	0.629194	0.784687	0.762632	0.815034	0.914242	1	0.860731	0.705877	0.969577	0.10762	0.997349	0.997535
Genus:Saccharibacteria_(TM7)_[G-3]	1.56661	-0.530456	0	4.1444	0.305407	-0.0234244	-0.0290103	1.16757	-0.345087	-2.23849	0.978848	0.603043	1.49326	2.26967	1.51816	0.011442	0.30536	0.97202	1.10963	0.934149	1.60046	-0.879633	0	1.82599	0.201169	-2.04723	-0.0950037	1.20117	-0.310993	-2.39629	0.118237	0.384892	1	0.0761553	0.841698	0.047987	0.924839	0.237527	0.757599	0.0218813	0.476232	0.914242	1	0.563791	1	0.435804	0.962115	0.997349	0.997535
Genus:Moraxella	-0.584515	0.782451	-0.707309	0	-0.855527	0.0053081	0.66561	-0.00323925	0.0904321	-1.35126	0.881399	0.602736	1.67314	2.58067	1.66312	0.0118637	0.312635	0.989385	1.19688	0.99284	-0.663168	1.29816	-0.422744	0	-0.514412	0.447424	2.12903	-0.00327401	0.0755564	-1.36101	0.513543	0.206568	0.676245	1	0.611669	0.658581	0.0437121	0.997415	0.940398	0.186156	0.815034	0.894446	1	1	1	0.969577	0.181093	0.997415	0.997535
Genus:Bergeyella	0.596772	-0.588122	-0.98559	0	-2.17974	0.00386349	0.563557	-0.49745	-0.78691	-1.58696	0.941247	0.563506	1.20522	1.80614	1.30842	0.0119042	0.354876	0.841152	0.980367	0.825217	0.634022	-1.04368	-0.817768	0	-1.66593	0.32455	1.58804	-0.591391	-0.802669	-1.92309	0.5289	0.301554	0.417294	1	0.101859	0.746849	0.118459	0.556871	0.425891	0.0600613	0.815034	0.894446	1	1	0.527485	0.981193	0.373404	0.997349	0.997535
Genus:Selenomonas	1.15284	0.333295	1.17083	3.21019	-2.38131	-0.0197181	0.680988	-0.1047	0.0761225	-1.49504	0.994265	0.524876	1.12308	1.65348	1.25213	0.0121414	0.347796	0.798047	0.938298	0.819848	1.15949	0.634997	1.04252	1.94148	-1.90181	-1.62405	1.95801	-0.131195	0.0811283	-1.82355	0.251265	0.528063	0.301733	0.0573297	0.0624386	0.110084	0.0553089	0.8961	0.935634	0.0736552	0.628164	0.914242	1	0.563791	0.450404	0.701284	0.216751	0.997349	0.997535
Genus:Treponema	0.590997	-1.34968	-1.72617	-0.781663	-3.94341	0.0113993	0.292592	-0.736561	-0.242307	-2.54776	0.80294	0.563597	1.49198	2.30242	1.4867	0.0110211	0.313225	0.890941	1.08593	0.892193	0.736042	-2.39476	-1.15697	-0.339496	-2.65246	1.03431	0.934128	-0.826723	-0.223132	-2.85562	0.466753	0.0222874	0.255348	0.736325	0.0120549	0.308291	0.356825	0.414159	0.824768	0.00727162	0.777922	0.502558	1	1	0.384324	0.894042	0.67455	0.997349	0.997535
Genus:Sphingomonas	-0.748253	1.0595	0	0	-0.523127	-0.00451375	0.321975	1.35112	0.514306	-0.0309082	1.01568	0.589017	1.27987	1.95016	1.38798	0.0145612	0.351109	0.862281	0.986613	0.887769	-0.736704	1.79876	0	0	-0.376899	-0.309985	0.917022	1.56691	0.521285	-0.0348156	0.464815	0.0782167	1	1	0.707876	0.757887	0.363623	0.123572	0.604517	0.972368	0.777922	0.634991	1	1	1	0.981193	0.675966	0.997349	0.997535
Genus:Brevundimonas	0.464233	0.20574	-3.05274	-2.18548	-2.12064	-0.0031579	-0.0371738	0.315866	0.137796	-0.543718	0.876042	0.553053	1.01052	1.5817	1.11175	0.0129768	0.349955	0.73371	0.860416	0.824578	0.529921	0.372007	-3.02097	-1.38173	-1.90747	-0.24335	-0.106225	0.430505	0.160151	-0.65939	0.598189	0.711243	0.00374432	0.172353	0.0614155	0.808593	0.915771	0.668424	0.873319	0.512255	0.815034	0.94218	0.102325	0.780974	0.450404	0.994908	0.962115	0.997349	0.997535
Genus:Peptidiphaga	1.16016	-0.560272	0.883263	1.95166	0.228749	0.000197548	-0.229578	-1.59596	-0.620049	-0.892493	0.762298	0.55605	1.58471	2.42186	1.54291	0.013072	0.280639	0.859599	1.09094	0.874037	1.52192	-1.00759	0.557366	0.805851	0.148258	0.0151122	-0.818052	-1.85663	-0.568361	-1.02112	0.13886	0.321983	0.581554	0.426887	0.883165	0.988046	0.419999	0.0735494	0.574165	0.315643	0.529859	0.894446	1	1	1	0.994908	0.733295	0.997349	0.997535
Genus:Catonella	1.71455	-0.308253	1.32995	3.40697	-1.9726	-0.0151619	0.259439	-0.553254	-0.602624	-2.04428	0.955882	0.552399	1.23888	1.88766	1.42353	0.0120661	0.34516	0.858331	1.01451	0.869328	1.79368	-0.558025	1.07351	1.80487	-1.38571	-1.25658	0.751649	-0.64457	-0.594005	-2.35157	0.0791652	0.579421	0.28841	0.0773709	0.17224	0.214988	0.455932	0.522275	0.555298	0.0228467	0.355483	0.914242	1	0.563791	0.609142	0.841044	0.746114	0.997349	0.997535
Genus:Mogibacterium	0.464062	-0.577767	0.255416	2.82953	-1.65397	0.0035202	0.116821	0.0722824	-0.592894	-1.30086	0.786442	0.489	1.20011	1.76811	1.27105	0.0103249	0.232982	0.742533	0.86711	0.761221	0.590078	-1.18153	0.212827	1.60031	-1.30126	0.340942	0.501419	0.0973458	-0.683758	-1.70891	0.557744	0.242874	0.83231	0.115706	0.199016	0.734548	0.618234	0.922833	0.497223	0.0935474	0.815034	0.894446	1	0.668299	0.637022	0.981193	0.848568	0.997349	0.997535
Genus:Ruminococcaceae_[G-2]	-0.0144273	0.842094	0.888518	1.76591	0	-0.00919105	0.266467	0.218406	0.463345	-0.711115	0.727837	0.558038	1.71704	2.49824	1.58672	0.0114648	0.22643	0.910185	1.08248	0.892526	-0.0198222	1.50903	0.51747	0.706863	0	-0.801676	1.17682	0.239958	0.428039	-0.796745	0.984331	0.142906	0.609042	0.485708	1	0.42974	0.249538	0.812175	0.672018	0.43255	0.984331	0.802878	1	1	1	0.969577	0.583597	0.997349	0.997535
Genus:Burkholderia	0.196613	0.77038	0	0	0	-0.00790043	-0.0624575	-0.147541	-0.142878	1.4223	0.852392	0.616071	1.32112	2.05775	1.35157	0.0119935	0.349056	0.863332	1.00941	0.921247	0.23066	1.25047	0	0	0	-0.658728	-0.178933	-0.170897	-0.141546	1.54389	0.81858	0.217317	1	1	1	0.513285	0.85876	0.865038	0.888044	0.129323	0.937755	0.894446	1	1	1	0.969577	0.962115	0.997349	0.997535
Genus:Bifidobacterium	2.11664	-0.971575	-3.33162	1.98011	0.43189	0.0140925	-1.63588	-1.9908	-1.80597	-2.24581	0.793124	0.584631	1.63007	2.53958	1.67874	0.0113917	0.268548	0.913632	1.10533	0.920309	2.66874	-1.66186	-2.04386	0.779698	0.257271	1.23708	-6.09157	-2.17899	-1.63388	-2.44028	0.013176	0.109031	0.0516385	0.442888	0.799075	0.227553	2.29176e-06	0.0389657	0.114816	0.0221038	0.173684	0.752835	0.748758	1	1	0.841044	0.000166153	0.997349	0.997535
Genus:Lautropia	0.0561322	0.0673344	1.53573	-1.46129	-1.60992	0.000658484	0.845787	-0.481604	-0.269144	-0.578748	0.96836	0.585972	1.46682	2.01686	1.41703	0.0131877	0.330873	0.893241	1.03584	0.906851	0.0579663	0.114911	1.04698	-0.724537	-1.13612	0.0499318	2.55623	-0.539165	-0.259831	-0.638196	0.954038	0.909039	0.300827	0.472572	0.262055	0.960403	0.01411	0.592491	0.796206	0.526654	0.983841	0.983825	1	1	0.73073	0.994908	0.0929979	0.997349	0.997535
Genus:Comamonas	-0.731828	0.290655	0	0	-0.992772	-0.000238422	0.15111	1.08974	0.591569	0.813945	0.737685	0.546404	1.36186	2.09498	1.36788	0.0113745	0.234365	0.826575	0.970301	0.811272	-0.99206	0.531941	0	0	-0.725774	-0.0209611	0.644765	1.31838	0.609676	1.0033	0.326718	0.597504	1	1	0.47191	0.983374	0.522505	0.194357	0.545285	0.321331	0.648474	0.914242	1	1	0.963759	0.994908	0.7892	0.997349	0.997535
Genus:Stenotrophomonas	-0.904473	-0.339181	-0.563529	0	-1.10997	0.0176979	0.314329	-0.213292	0.129603	-0.405181	0.84764	0.568807	1.47354	2.27404	1.48313	0.012121	0.281025	0.881461	1.06421	0.866821	-1.06705	-0.596302	-0.382431	0	-0.748398	1.46011	1.11851	-0.241976	0.121784	-0.467433	0.293054	0.554705	0.70439	1	0.459082	0.152933	0.270759	0.810172	0.903748	0.643007	0.648474	0.914242	1	1	0.963759	0.739176	0.610276	0.997349	0.997535
Genus:Butyrivibrio	0.249939	-0.956484	0	-0.293923	-2.98279	0.00582667	0.849451	-0.0496059	-0.666026	-1.78962	0.89346	0.595701	1.66124	2.55508	1.64914	0.0115706	0.277829	0.975656	1.15585	0.954195	0.279743	-1.60564	0	-0.115035	-1.8087	0.503574	3.05746	-0.0508437	-0.576221	-1.87553	0.781977	0.120912	1	0.909336	0.0825419	0.618969	0.00525728	0.959854	0.569618	0.0724452	0.921842	0.796917	1	1	0.49869	0.969577	0.0448415	0.997349	0.997535
Genus:Dialister	0.77481	-1.32948	0.0669004	0.791529	-2.7865	-0.000567828	1.26706	-1.03382	-0.342877	-1.90201	0.770496	0.537675	1.36623	2.09153	1.38343	0.0111444	0.278256	0.848641	1.01138	0.842999	1.0056	-2.47264	0.0489671	0.378444	-2.01421	-0.0509519	4.55358	-1.21821	-0.339018	-2.25624	0.320507	0.0176495	0.961183	0.707053	0.0505805	0.959611	4.65405e-05	0.23011	0.736327	0.0294527	0.648474	0.502558	1	1	0.450404	0.994908	0.00224946	0.997349	0.997535
Genus:Aggregatibacter	1.39935	-0.542539	1.55625	-0.339341	-1.12294	-0.0177186	0.0704362	0.544995	-0.162535	-1.12538	1.10132	0.612588	1.56459	2.35052	1.59865	0.0143534	0.371353	1.01689	1.20915	0.990284	1.27061	-0.885651	0.994674	-0.144368	-0.702428	-1.23445	0.189675	0.535942	-0.134421	-1.13642	0.213028	0.382413	0.327357	0.886115	0.487491	0.226024	0.850762	0.595704	0.893912	0.264219	0.617782	0.914242	1	1	0.969885	0.841044	0.962115	0.997349	0.997535
Genus:Anoxybacillus	1.29633	-0.513497	0	-0.888857	0	0.0091977	-0.29428	-1.59944	-1.40926	-2.1374	0.994909	0.679252	1.64246	2.49654	1.73515	0.0151825	0.335429	1.05944	1.30167	1.05703	1.30296	-0.755973	0	-0.356036	0	0.605807	-0.877324	-1.5097	-1.08265	-2.02208	0.202839	0.455763	1	0.724391	1	0.549355	0.387521	0.141939	0.287884	0.0524794	0.612743	0.914242	1	1	1	0.969577	0.685251	0.997349	0.997535
Genus:Lactococcus	0.835184	0.340941	-0.615607	0.025472	0.0685054	-0.0102448	-0.632947	-0.311388	1.19427	-0.223572	0.808888	0.5997	1.53855	2.38473	1.55574	0.0131685	0.268413	0.846697	1.10628	0.849402	1.03251	0.568518	-0.400121	0.0106813	0.0440339	-0.777976	-2.3581	-0.367767	1.07954	-0.263211	0.309822	0.573779	0.691811	0.991546	0.96516	0.442481	0.0248563	0.715546	0.288675	0.79413	0.648474	0.914242	1	1	1	0.969577	0.120139	0.997349	0.997535
Genus:Scardovia	-0.751211	0.72569	-0.33903	0	2.50206	0.00626421	0.0143991	-0.207068	1.27267	0.0282127	0.745271	0.616921	1.70719	2.6667	1.6579	0.0115233	0.283828	0.919217	1.13702	0.924066	-1.00797	1.17631	-0.198589	0	1.50917	0.543613	0.0507317	-0.225266	1.1193	0.030531	0.324943	0.252634	0.844494	1	0.146154	0.592433	0.960019	0.82395	0.275654	0.975932	0.648474	0.894446	1	1	0.573862	0.969577	0.977882	0.997349	0.997535
Genus:Klebsiella	-0.987715	0.280878	0	0	-0.43369	4.56236e-05	0.283485	0.348115	1.77547	1.86707	0.868615	0.602029	1.34319	2.08813	1.38429	0.012947	0.365342	0.818768	0.998254	0.877234	-1.13712	0.466552	0	0	-0.313295	0.00352388	0.775945	0.425169	1.77858	2.12836	0.261645	0.643122	1	1	0.755537	0.997204	0.441933	0.672786	0.0822185	0.0389445	0.632309	0.914242	1	1	1	0.997204	0.745119	0.997349	0.997535
Genus:Schlegelella	-0.284738	0.0414208	0	0	-1.54466	0.00220386	0.261511	0.742688	-0.0121101	-0.217421	0.8278	0.552935	1.37906	2.13984	1.3799	0.0123021	0.262423	0.813815	1.00381	0.846802	-0.34397	0.0749108	0	0	-1.1194	0.179145	0.996524	0.9126	-0.0120642	-0.256755	0.732585	0.940641	1	1	0.269332	0.858685	0.324702	0.366662	0.990432	0.798621	0.914563	0.983931	1	1	0.736851	0.994908	0.67455	0.997349	0.997535
Genus:Finegoldia	2.11313	-0.236372	0	0	0	-0.0279124	-0.215178	-0.036125	-0.395426	0.334373	0.848956	0.582201	1.57761	2.44596	1.56368	0.0111499	0.286405	0.896377	1.10384	0.929986	2.48909	-0.405997	0	0	0	-2.50337	-0.751304	-0.0403011	-0.358228	0.359547	0.0181979	0.687447	1	1	1	0.0175976	0.45796	0.968103	0.722525	0.721548	0.175913	0.922961	1	1	1	0.325153	0.746114	0.997349	0.997535
Family:Enterobacteriaceae	-1.08281	0.164307	0	0	0	0.00781601	0.41591	-0.107716	1.99419	-0.415248	0.72553	0.566743	1.62805	2.52958	1.58633	0.0119588	0.282343	0.874842	1.09683	0.877721	-1.49244	0.289914	0	0	0	0.653577	1.47307	-0.123126	1.81814	-0.473098	0.146768	0.774018	1	1	1	0.518716	0.151886	0.902887	0.0797565	0.639811	0.532033	0.94218	1	1	1	0.969577	0.407678	0.997349	0.997535
Genus:Lawsonella	0.278734	-0.50922	0	0	-1.78339	-0.000558407	-0.146872	0.350395	0.153192	-0.263122	0.881849	0.57959	1.48361	2.27314	1.45049	0.0125003	0.281198	0.865895	1.01185	0.845514	0.316079	-0.878587	0	0	-1.2295	-0.0446715	-0.522309	0.404662	0.151397	-0.311198	0.753719	0.385295	1	1	0.226645	0.964609	0.604568	0.688056	0.880485	0.757397	0.914563	0.914242	1	1	0.684657	0.994908	0.848568	0.997349	0.997535
Genus:Alloscardovia	0.0829979	-1.45617	0.0861766	-0.715442	-4.1632	0.00496535	1.33415	-0.159482	-1.0554	0.23037	0.760154	0.608618	1.85908	2.89208	1.80686	0.0114958	0.191093	0.984447	1.2016	0.975058	0.109186	-2.39258	0.0463544	-0.247379	-2.3041	0.431925	6.98167	-0.162002	-0.878326	0.236262	0.915451	0.0403861	0.96404	0.810166	0.0466848	0.675959	6.45417e-05	0.874883	0.402606	0.818518	0.983841	0.532362	1	1	0.450404	0.969577	0.00233964	0.997349	0.997535
Genus:Peptoniphilus	0.746942	-0.82944	0	-1.28177	-2.81999	0.000894735	0.182532	0.171445	-0.588263	-0.961885	0.806932	0.576462	1.57483	2.43439	1.53838	0.0116235	0.273909	0.869359	1.06362	0.890596	0.925657	-1.43885	0	-0.526524	-1.83309	0.0769765	0.666395	0.197208	-0.553075	-1.08005	0.362011	0.160546	1	0.602396	0.0767303	0.939153	0.510251	0.844995	0.584311	0.288728	0.672969	0.802878	1	1	0.49869	0.994908	0.788024	0.997349	0.997535
Family:Chitinophagaceae	-0.658101	0.286673	0	-1.64362	0	0.00853332	-0.668797	0.612583	0.833593	0.531766	0.80416	0.542824	1.43016	2.21682	1.4189	0.011562	0.230418	0.83134	0.992414	0.851277	-0.818371	0.528114	0	-0.74143	0	0.738051	-2.90254	0.736862	0.839964	0.624669	0.418118	0.600413	1	0.462874	1	0.464902	0.00606078	0.465616	0.406048	0.535826	0.730447	0.914242	1	1	1	0.969577	0.0488229	0.997349	0.997535
Genus:Mitsuokella	0.237931	-0.586611	-0.302632	-1.15609	0	-0.00121242	1.04986	-0.599225	0.16886	-1.77225	0.762542	0.580866	1.85893	2.59909	1.64636	0.0110797	0.280951	0.953301	1.13249	0.923954	0.312024	-1.00989	-0.162799	-0.444806	0	-0.109427	3.73682	-0.628579	0.149104	-1.91812	0.757834	0.323055	0.872099	0.660618	1	0.913813	0.0010789	0.535818	0.882771	0.0675945	0.914563	0.894446	1	1	1	0.994908	0.0156441	0.997349	0.997535
Genus:Tannerella	-2.09736	0.410834	3.3755	0.129509	2.0205	0.013414	1.11528	0.738157	1.11104	-0.0572777	0.808408	0.547918	1.38117	2.00171	1.34482	0.0113484	0.280545	0.843463	0.978143	0.851647	-2.59443	0.749811	2.44395	0.0646993	1.50243	1.18202	3.9754	0.875151	1.13586	-0.0672553	0.0128226	0.457359	0.0186059	0.948707	0.14013	0.243548	0.000257861	0.386244	0.262163	0.946683	0.173684	0.914242	0.385408	1	0.573862	0.841044	0.00534141	0.997349	0.997535
Genus:Enhydrobacter	0.768165	-0.398887	0	0	-1.63503	-0.0108415	0.65605	0.0994346	-0.627308	-0.211713	0.852336	0.574265	1.58301	2.43269	1.56755	0.0115055	0.266973	0.939577	1.09462	0.926445	0.901246	-0.694604	0	0	-1.04304	-0.942292	2.45737	0.105829	-0.573083	-0.228522	0.374406	0.492477	1	1	0.304994	0.353329	0.0197904	0.9164	0.570723	0.820741	0.678611	0.914242	1	1	0.800677	0.922322	0.112012	0.997349	0.997535
Genus:Caulobacter	0.0241354	0.558355	-2.48226	0	0	-0.00539809	-0.0055807	0.394982	0.00590509	0.443562	0.800912	0.548256	1.34551	2.07524	1.35134	0.0117237	0.266636	0.812202	0.982392	0.813886	0.0301349	1.01842	-1.84485	0	0	-0.460442	-0.02093	0.48631	0.00601092	0.544992	0.976096	0.314045	0.0717973	1	1	0.647466	0.983396	0.629161	0.995231	0.588511	0.983841	0.894446	0.867551	1	1	0.969577	0.983396	0.997349	0.997535
Class:Actinobacteria	-0.0813487	0.0871952	1.06726	0.416078	-0.701437	-0.00209949	0.55415	0.498079	-0.0103082	-0.249555	0.884579	0.489753	0.809912	1.18413	0.963006	0.0121815	0.303048	0.733015	0.796024	0.777093	-0.0919632	0.178039	1.31775	0.351377	-0.728383	-0.172351	1.82858	0.679493	-0.0129497	-0.321139	0.92701	0.859246	0.192214	0.726442	0.468995	0.863697	0.0720505	0.499238	0.989708	0.749135	0.983841	0.973365	1	1	0.963759	0.994908	0.254813	0.997349	0.997535
Genus:Afipia	-1.43339	1.43688	0	0.893826	0	-0.00207849	0.0894418	1.24973	1.07668	1.39674	0.796632	0.554404	1.4538	2.24057	1.44439	0.0114367	0.26672	0.874092	1.01051	0.848734	-1.79931	2.59175	0	0.398929	0	-0.181739	0.33534	1.42975	1.06548	1.64568	0.0799151	0.0134756	1	0.692179	1	0.856754	0.739213	0.16096	0.293384	0.108078	0.355483	0.502558	1	1	1	0.994908	0.924016	0.997349	0.997535
Genus:Lachnospiraceae_[G-3]	-0.767744	0.808489	1.44423	2.06341	-1.38755	0.0214247	-0.372385	-0.212104	-0.548499	-0.461636	0.823511	0.54078	1.48909	2.29602	1.50199	0.0117053	0.29462	0.866902	1.06627	0.869753	-0.932281	1.49504	0.96988	0.898689	-0.923805	1.83034	-1.26395	-0.244669	-0.514411	-0.530767	0.357765	0.144128	0.338956	0.375139	0.362098	0.0759778	0.214846	0.808183	0.610292	0.59903	0.672969	0.802878	1	1	0.860725	0.57983	0.51921	0.997349	0.997535
Genus:Porphyrobacter	1.23364	-0.155304	0	0	-1.1157	-0.0161472	-0.0237676	-0.144768	-0.1534	0.556186	0.678257	0.536644	1.44248	2.24473	1.42332	0.010567	0.223304	0.81508	0.983252	0.81367	1.81884	-0.289399	0	0	-0.783867	-1.52808	-0.106436	-0.177613	-0.156013	0.683551	0.0768229	0.773849	1	1	0.437977	0.134774	0.915796	0.859971	0.876849	0.498406	0.355483	0.94218	1	1	0.94786	0.739176	0.962115	0.997349	0.997535
Order:Burkholderiales	0.0351742	0.0484984	-1.26715	-2.20708	-2.00564	0.00248408	0.205403	0.0887202	-0.0347173	-0.517736	0.690088	0.485111	1.15771	1.76568	1.18495	0.0101814	0.219586	0.734752	0.860304	0.748653	0.0509706	0.0999738	-1.09453	-1.24999	-1.6926	0.243983	0.935411	0.120749	-0.0403547	-0.691557	0.959548	0.920757	0.278867	0.217009	0.0966331	0.808223	0.353985	0.904365	0.967968	0.492352	0.983841	0.983825	1	0.883853	0.518956	0.994908	0.67455	0.997349	0.997535
Genus:Rhodocyclus	-0.473942	-0.061222	-1.75296	0	0	-0.00470343	0.450683	1.01198	0.814687	0.624663	0.944303	0.593103	1.37921	2.09879	1.38883	0.0126449	0.313236	0.890225	1.05214	0.86344	-0.501896	-0.103223	-1.27099	0	0	-0.371964	1.4388	1.13677	0.774311	0.723459	0.618301	0.918266	0.210564	1	1	0.711747	0.157448	0.261931	0.442984	0.473316	0.815034	0.983825	1	1	1	0.981193	0.407678	0.997349	0.997535
Family:Streptococcaceae	-0.158214	-0.295135	0.0546323	0.674402	-1.86532	0.00786198	0.365711	0.0952276	-0.726044	0.109529	0.713514	0.478995	1.07172	1.61459	1.14166	0.00998003	0.253716	0.695031	0.837658	0.741367	-0.221739	-0.616154	0.0509762	0.417692	-1.63386	0.787771	1.44142	0.137012	-0.866754	0.147739	0.825338	0.540335	0.959529	0.677798	0.108001	0.434212	0.155136	0.891522	0.389842	0.883089	0.937755	0.914242	1	1	0.540005	0.969577	0.407678	0.997349	0.997535
Genus:Flavitalea	-0.124499	0.402945	0	0	0	-0.00683055	0.226167	0.676594	0.214421	0.43439	0.783079	0.543939	1.41148	2.19284	1.40606	0.0117578	0.239499	0.831399	0.970808	0.840194	-0.158986	0.740791	0	0	0	-0.580937	0.944333	0.813802	0.220868	0.517012	0.87446	0.463042	1	1	1	0.564463	0.350532	0.42046	0.826291	0.607926	0.967914	0.914242	1	1	1	0.969577	0.67455	0.997349	0.997535
Genus:Dermabacter	-0.704304	0.402538	-0.412283	-0.515054	-0.554743	0.00786155	-0.145867	0.483455	-0.0586316	0.642941	0.711925	0.531337	1.40694	2.18738	1.38637	0.0109508	0.203119	0.809431	0.943054	0.799232	-0.989295	0.757595	-0.293036	-0.235466	-0.400142	0.717901	-0.718137	0.597277	-0.0621721	0.804448	0.328776	0.453366	0.771089	0.815112	0.691292	0.477209	0.477065	0.553865	0.950752	0.426143	0.648474	0.914242	1	1	1	0.969577	0.760159	0.997349	0.997535
Phylum:Firmicutes	0.667772	0.105051	0.331008	0.170016	-1.80966	-0.00532984	0.315656	0.0155949	-0.323981	-0.782237	0.650903	0.443388	0.745046	1.03579	0.931279	0.00983095	0.246917	0.605583	0.71353	0.673667	1.02592	0.236927	0.444278	0.164142	-1.94319	-0.542149	1.27838	0.0257518	-0.454053	-1.16116	0.308621	0.813436	0.658273	0.870113	0.0561956	0.589514	0.205525	0.979532	0.651258	0.249696	0.648474	0.951196	1	1	0.450404	0.969577	0.512737	0.997349	0.997535
Genus:Bacteroidales_[G-2]	0.0496264	-0.342769	0	0	-0.629181	-0.00349044	0.478211	0.390449	0.909723	-0.50692	0.707912	0.554568	1.60956	2.49894	1.56774	0.0109967	0.222835	0.87022	1.06401	0.858359	0.0701024	-0.618083	0	0	-0.401331	-0.317407	2.14603	0.448678	0.854993	-0.590568	0.94461	0.541516	1	1	0.691223	0.753289	0.040682	0.657117	0.399812	0.559547	0.983841	0.914242	1	1	1	0.981193	0.173497	0.997349	0.997535
Genus:Eikenella	0.0683443	-1.03925	1.201	-0.632001	0	0.0056042	0.388745	-0.676695	0.234114	-0.242263	0.799908	0.585124	1.70243	2.34448	1.52175	0.0123949	0.303312	0.901193	1.08202	0.915808	0.0854402	-1.77611	0.70546	-0.269569	0	0.452139	1.28167	-0.750887	0.216368	-0.264535	0.932413	0.0846647	0.48533	0.789121	1	0.654041	0.208631	0.457886	0.829994	0.792965	0.983841	0.646125	1	1	1	0.969577	0.512737	0.997349	0.997535
Genus:Saccharibacteria_(TM7)_[G-6]	1.33486	-1.30656	-3.12407	0.967687	-4.44732	0.0144371	-0.110633	-0.316591	-3.69499	-2.91706	0.727938	0.568668	1.68615	2.6214	1.64392	0.011084	0.212975	0.91462	1.10341	0.905731	1.83375	-2.29758	-1.85279	0.36915	-2.70532	1.30252	-0.519465	-0.346146	-3.34871	-3.22067	0.080903	0.0319641	0.0780202	0.715712	0.0132526	0.206842	0.608869	0.732677	0.00304279	0.00410182	0.355483	0.514977	0.869331	1	0.384324	0.841044	0.848568	0.997349	0.441205
Genus:Segetibacter	-0.0405698	0.11255	0	0	0	0.00177268	-0.0645867	0.0153375	-0.155389	0.125717	0.782916	0.553451	1.54728	2.40556	1.51478	0.0115859	0.238346	0.859421	1.03676	0.860895	-0.0518189	0.20336	0	0	0	0.153002	-0.270979	0.0178463	-0.149879	0.14603	0.958985	0.840102	1	1	1	0.879328	0.788095	0.985869	0.881772	0.884786	0.983841	0.959172	1	1	1	0.994908	0.951774	0.997349	0.997535
Order:Lactobacillales	0.782691	-0.670809	-0.504969	-0.231136	-1.51965	0.00268864	-0.201434	-0.62294	-0.561368	-0.122643	0.754048	0.49651	0.812096	1.22931	1.05429	0.0105222	0.292855	0.637249	0.767614	0.690454	1.03799	-1.35105	-0.62181	-0.188022	-1.44139	0.255519	-0.687829	-0.977546	-0.731316	-0.177626	0.303182	0.181437	0.536276	0.851455	0.154349	0.799142	0.494046	0.331979	0.467255	0.859578	0.648474	0.876943	1	1	0.573862	0.994908	0.778659	0.997349	0.997535
Genus:Erythromicrobium	-0.235397	0.627124	0	0	0	-0.000380456	-0.554469	0.204187	0.453408	1.02871	0.79501	0.558597	1.61578	2.50108	1.57696	0.0114374	0.202982	0.890064	1.068	0.878633	-0.296093	1.12268	0	0	0	-0.0332642	-2.73162	0.229407	0.424541	1.17081	0.769269	0.270784	1	1	1	0.973692	0.0106143	0.820163	0.674305	0.251205	0.914563	0.894446	1	1	1	0.994908	0.0769537	0.997349	0.997535
Genus:Microbacterium	-0.974198	0.625418	-2.23272	-1.42174	-1.167	0.000371685	0.511365	1.20848	0.772568	-0.27695	0.792463	0.550261	1.45017	2.24082	1.43109	0.0110503	0.261065	0.85454	0.989441	0.821151	-1.22933	1.13658	-1.53963	-0.634473	-0.815463	0.0336356	1.95876	1.41419	0.780812	-0.33727	0.226923	0.263221	0.132395	0.529784	0.42017	0.973354	0.0579222	0.165896	0.440017	0.737872	0.628164	0.894446	1	1	0.935363	0.994908	0.216996	0.997349	0.997535
Family:Burkholderiaceae	-0.479458	0.337373	0	0	0	0.00449139	-0.121006	0.0668598	0.144371	0.294249	0.722433	0.581859	1.59474	2.47626	1.56653	0.0110092	0.216866	0.898589	1.06112	0.864745	-0.663672	0.57982	0	0	0	0.407967	-0.557977	0.0744053	0.136056	0.340272	0.511969	0.566366	1	1	1	0.686195	0.581	0.941182	0.892686	0.736023	0.815034	0.914242	1	1	1	0.969577	0.848568	0.997349	0.997535
Genus:Peptostreptococcaceae_[XI][G-7]	-3.39692	1.48843	-1.58979	-1.88598	0	0.056817	-0.149333	1.3737	-0.63007	0.984366	0.72892	0.594496	1.83161	2.84874	1.77121	0.0114114	0.221322	0.962096	1.16669	0.939782	-4.66021	2.50368	-0.867976	-0.66204	0	4.97897	-0.674732	1.42782	-0.54005	1.04744	0.000550686	0.0277273	0.402432	0.520457	1	0.000320409	0.512637	0.178847	0.599042	0.315535	0.0564793	0.502558	1	1	1	0.0464593	0.788024	0.997349	0.997535
Phylum:Proteobacteria	-0.96872	-0.26968	-0.523178	0	0	0.0106419	0.732481	0.591264	0.146799	-0.177777	0.766783	0.485887	1.32378	1.7742	1.17882	0.0106459	0.232651	0.737249	0.861683	0.748598	-1.26336	-0.555026	-0.395215	0	0	0.999626	3.14841	0.801987	0.170363	-0.237479	0.211991	0.581212	0.69427	1	1	0.322034	0.00269553	0.426142	0.865374	0.813201	0.617782	0.914242	1	1	1	0.897979	0.0293268	0.997349	0.997535
Phylum:Bacteroidetes	-0.487085	-0.395783	0.0416552	-0.514614	0	0.00798615	0.603583	0.163895	0.183955	-0.44892	0.737673	0.470512	1.05635	1.41142	1.00148	0.00969675	0.25755	0.699751	0.765313	0.718245	-0.660299	-0.841176	0.0394332	-0.364608	0	0.82359	2.34355	0.234219	0.240366	-0.625023	0.511548	0.403535	0.968674	0.716665	1	0.413381	0.0223763	0.815599	0.810853	0.534287	0.815034	0.914242	1	1	1	0.969577	0.115877	0.997349	0.997535
Genus:Cardiobacterium	3.14271	-0.285031	-3.17059	0.454869	-4.27984	-0.0036615	-2.21284	-0.98442	-1.19593	-1.35808	0.736182	0.593469	1.81864	2.78204	1.75176	0.0111558	0.208625	0.96757	1.17862	0.961498	4.26893	-0.48028	-1.74339	0.163502	-2.44317	-0.328214	-10.6068	-1.01741	-1.01468	-1.41246	0.000779025	0.638446	0.103174	0.87246	0.0284148	0.747607	4.48167e-08	0.326217	0.327474	0.179657	0.0564793	0.914242	0.880018	1	0.398437	0.981193	6.49842e-06	0.997349	0.997535
Genus:Anaerococcus	1.10928	-1.35598	0	-3.19628	0	-0.00719204	-0.22545	0.484403	0.0124328	0.269201	0.774341	0.574374	1.55363	2.41125	1.54157	0.0109856	0.278869	0.883465	1.08725	0.899776	1.43255	-2.3608	0	-1.32557	0	-0.654676	-0.808443	0.548298	0.0114351	0.299187	0.161685	0.0244935	1	0.194369	1	0.517355	0.424805	0.587292	0.990947	0.766732	0.550926	0.502558	1	0.854046	1	0.969577	0.733295	0.997349	0.997535
Genus:Arthrospira	0.637915	-0.204835	0	0	-1.03515	-0.00557704	0.233649	-0.44504	-0.634034	1.18249	0.789572	0.593821	1.69998	2.63562	1.67808	0.0115001	0.240173	0.943272	1.14221	0.952095	0.807925	-0.344945	0	0	-0.616865	-0.484955	0.972833	-0.471805	-0.555095	1.24199	0.427411	0.73327	1	1	0.543382	0.632295	0.340757	0.641511	0.584189	0.226757	0.731893	0.94218	1	1	1	0.969577	0.67455	0.997349	0.997535
Genus:Shuttleworthia	-0.456806	-0.330066	-0.763809	2.15873	0	0.00127747	0.906844	0.22243	-0.0860605	0.222154	0.790086	0.58467	1.70923	2.65129	1.66589	0.0114635	0.23317	0.922063	1.12484	0.933681	-0.578172	-0.564534	-0.446874	0.814221	0	0.111439	3.8892	0.241231	-0.0765088	0.237934	0.569297	0.578372	0.659541	0.424656	1	0.912327	0.000846459	0.811716	0.939739	0.814238	0.815034	0.914242	1	1	1	0.994908	0.0153421	0.997349	0.997535
Genus:Veillonellaceae_[G-1]	-1.71097	-0.654416	1.72622	2.32425	-0.170567	0.0283038	-0.104514	0.56372	0.346839	0.472782	0.66628	0.544511	1.57797	2.44634	1.54365	0.010675	0.215867	0.855915	1.05085	0.861575	-2.56794	-1.20184	1.09395	0.950091	-0.110496	2.65142	-0.484161	0.658616	0.330055	0.548742	0.0158571	0.239492	0.283299	0.350195	0.912805	0.0130438	0.632037	0.515522	0.743815	0.587532	0.175913	0.894446	1	1	1	0.325153	0.848568	0.997349	0.997535
Genus:Kingella	1.4523	0.0163132	0.335151	0	-0.560528	-0.0110172	0.456089	-1.47683	-1.26892	-1.14371	0.769428	0.564178	1.6216	2.49905	1.61605	0.0118566	0.210352	0.917206	1.11402	0.919982	1.8875	0.028915	0.206679	0	-0.346851	-0.929204	2.16822	-1.61014	-1.13904	-1.24319	0.069886	0.977145	0.837812	1	0.731392	0.361017	0.0391225	0.118997	0.264691	0.224487	0.34943	0.983931	1	1	1	0.922322	0.171902	0.997349	0.997535
Family:Staphylococcaceae	-0.474911	0.0177131	0	-2.15626	0	0.00558594	0.0280898	-0.368227	0.390596	0.611216	0.761135	0.559077	1.44719	2.25627	1.42676	0.0110174	0.257407	0.81631	0.996482	0.852505	-0.623952	0.0316827	0	-0.955675	0	0.507013	0.109126	-0.451087	0.391975	0.716965	0.536387	0.974891	1	0.345277	1	0.615076	0.913677	0.654491	0.697266	0.47778	0.815034	0.983931	1	1	1	0.969577	0.962115	0.997349	0.997535
Family:Neisseriaceae	1.50391	0.362622	0.732787	0	-2.88355	-0.00723298	0.0214151	-1.39146	-1.09419	-1.16887	0.784099	0.555279	1.23059	1.87608	1.25233	0.0124361	0.335032	0.791597	0.919737	0.802223	1.91801	0.653045	0.595475	0	-2.30254	-0.581611	0.0639195	-1.75779	-1.18967	-1.45704	0.0608302	0.516719	0.554212	1	0.0255044	0.563442	0.949289	0.0849039	0.239793	0.151357	0.340672	0.914242	1	1	0.398437	0.969577	0.976219	0.997349	0.997535
Genus:Olsenella	-1.01462	0.269914	-0.646018	-0.32168	3.47203	0.0100508	0.547124	0.219037	0.386869	-0.248586	0.741612	0.573254	1.69122	2.62453	1.65321	0.0109498	0.217485	0.914971	1.11125	0.918289	-1.36813	0.470846	-0.381984	-0.122567	2.10018	0.917891	2.51569	0.239392	0.348138	-0.270706	0.185735	0.642605	0.706312	0.903615	0.0479714	0.369098	0.0200849	0.813122	0.731203	0.78926	0.573011	0.914242	1	1	0.450404	0.922746	0.112012	0.997349	0.997535
Order:Rhizobiales	-0.873272	0.314944	-0.403387	-0.887933	0	0.0028341	0.576517	0.93613	0.320495	-0.281854	0.735514	0.538368	1.33541	2.03513	1.31486	0.0108629	0.234461	0.793492	0.933175	0.783575	-1.18729	0.584997	-0.302071	-0.436302	0	0.260898	2.4589	1.17976	0.343446	-0.359702	0.241482	0.561538	0.764021	0.664751	1	0.795389	0.0179401	0.244435	0.732899	0.720791	0.628164	0.914242	1	1	1	0.994908	0.108388	0.997349	0.997535
Order:Micrococcales	-0.773263	0.579346	1.05042	0.339936	0.487204	-0.00123468	0.080833	0.697404	0.825511	1.10953	0.684067	0.523903	1.54831	2.31448	1.46623	0.0105369	0.183252	0.824359	0.991347	0.821585	-1.13039	1.10583	0.678432	0.146874	0.332284	-0.117176	0.441103	0.845996	0.832716	1.35048	0.266461	0.276799	0.502228	0.884125	0.741776	0.907431	0.662015	0.403648	0.410991	0.186051	0.633391	0.894446	1	1	1	0.994908	0.869021	0.997349	0.997535
Class:Bacilli	0.922406	-0.0500605	-0.0399151	0.325892	-1.44533	-0.00520974	0.0798309	-0.241259	-0.57728	-0.71852	0.794147	0.480999	0.813481	1.26793	0.983469	0.0118786	0.278237	0.632151	0.727202	0.718834	1.16151	-0.104076	-0.0490671	0.257027	-1.46963	-0.438583	0.286917	-0.381647	-0.793837	-0.999564	0.24975	0.917434	0.961019	0.797982	0.146562	0.662441	0.775103	0.703987	0.430224	0.321286	0.628164	0.983825	1	1	0.573862	0.969577	0.951774	0.997349	0.997535
Genus:Anaeroglobus	-2.01101	0.291168	1.64972	0	2.55421	0.0165489	0.399752	1.60309	0.574608	0.212432	0.696556	0.575713	1.7598	2.73863	1.70279	0.0110212	0.188054	0.918885	1.12417	0.910093	-2.88708	0.505753	0.937449	0	1.50002	1.50155	2.12573	1.7446	0.511139	0.233418	0.010239	0.619525	0.361656	1	0.151952	0.151558	0.0484791	0.099105	0.615828	0.818225	0.173684	0.914242	1	1	0.573862	0.739176	0.195263	0.997349	0.997535
Genus:Ochrobactrum	-1.69507	0.648406	0	0	0.737585	0.0157361	0.279016	0.172507	0.674663	0.202363	0.706152	0.582928	1.75805	2.73776	1.7015	0.0111242	0.175153	0.922076	1.12249	0.911172	-2.40043	1.11233	0	0	0.433492	1.41458	1.59299	0.187085	0.601041	0.222091	0.0274028	0.280634	1	1	0.669808	0.174258	0.128571	0.853686	0.555307	0.826744	0.198671	0.894446	1	1	1	0.767485	0.373497	0.997349	0.997535
Genus:Kytococcus	0.167819	-0.242789	-1.35105	0	-0.791494	-0.00557186	0.265091	0.219581	0.388129	0.216732	0.676706	0.559133	1.65371	2.5739	1.60606	0.0107133	0.1685	0.870809	1.06707	0.870183	0.247994	-0.434224	-0.816982	0	-0.492816	-0.52009	1.57323	0.252158	0.363733	0.249065	0.806249	0.668005	0.421975	1	0.626621	0.607765	0.128756	0.803066	0.719242	0.805429	0.937755	0.921692	1	1	1	0.969577	0.373497	0.997349	0.997535
Family:Peptostreptococcaceae_[XI]	-0.063757	0.377095	-0.301022	0.694079	-0.560749	-0.00100549	-0.203118	0.676055	0.0274553	-0.179488	0.688894	0.573183	1.74304	2.69498	1.6757	0.0110004	0.179852	0.909984	1.1026	0.903328	-0.0925498	0.657896	-0.172699	0.257545	-0.334635	-0.0914048	-1.12936	0.742931	0.0249005	-0.198696	0.927284	0.518931	0.864815	0.799679	0.741768	0.92818	0.273572	0.46711	0.980408	0.844728	0.983841	0.914242	1	1	1	0.994908	0.610276	0.997349	0.997535
Genus:Lachnospiraceae_[G-7]	-0.0214496	-0.384099	0	1.7385	0	0.0096849	-0.0253511	0.266489	-0.292239	-1.71898	0.727404	0.598696	1.87089	2.91297	1.80807	0.0113846	0.168113	0.96902	1.186	0.95624	-0.0294879	-0.64156	0	0.596814	0	0.850704	-0.150798	0.275008	-0.246407	-1.79764	0.977056	0.535587	1	0.563898	1	0.414839	0.883134	0.788908	0.810351	0.102445	0.983841	0.914242	1	1	1	0.969577	0.962115	0.997349	0.997535
Order:Clostridiales	0.165197	-0.131565	-0.394644	-0.00131427	-0.742785	-0.0047283	-0.0230753	0.50145	0.282637	0.623065	0.785989	0.482833	1.13973	1.5351	1.08147	0.0102623	0.242929	0.726794	0.833647	0.721813	0.210177	-0.272487	-0.346261	-0.000856142	-0.686828	-0.460743	-0.0949878	0.689949	0.339036	0.863194	0.834279	0.786233	0.730422	0.99932	0.494976	0.646736	0.924658	0.493026	0.735828	0.391648	0.937755	0.94218	1	1	0.969885	0.969577	0.962115	0.997349	0.997535
Genus:Micrococcus	-0.832981	-0.0724757	-0.195118	-2.33293	-0.405623	0.0137523	-0.204816	0.104882	0.485258	0.841984	0.747726	0.517863	1.48544	2.1763	1.44357	0.011096	0.192657	0.820099	0.974994	0.826583	-1.11402	-0.139951	-0.131354	-1.07197	-0.280985	1.23939	-1.06311	0.127889	0.497704	1.01863	0.272268	0.889438	0.896188	0.290495	0.780246	0.222802	0.294441	0.898911	0.621561	0.31482	0.636755	0.983825	1	1	1	0.841044	0.646878	0.997349	0.997535
Genus:Janibacter	-0.230498	0.166519	0	0	-0.268462	0.00461281	-0.600652	0.232412	0.831675	-0.149941	0.710199	0.586366	1.80086	2.80428	1.73715	0.0112942	0.16116	0.929422	1.13719	0.915984	-0.324554	0.283985	0	0	-0.154541	0.408423	-3.72705	0.250061	0.731342	-0.163694	0.75	0.780304	1	1	0.879243	0.688734	0.00202381	0.805933	0.475841	0.872157	0.914563	0.94218	1	1	1	0.969577	0.0266775	0.997349	0.997535
Genus:Centipeda	0.965941	-0.150787	0.74198	1.0494	-3.05184	-0.00945731	0.394424	-0.45283	-0.268676	-1.07499	0.660179	0.50784	1.36115	2.05732	1.31871	0.0101641	0.216221	0.760002	0.9175	0.775332	1.46315	-0.296918	0.545111	0.51008	-2.31425	-0.930464	1.82417	-0.595827	-0.292835	-1.38649	0.15087	0.767993	0.588561	0.612666	0.025616	0.357449	0.0752462	0.554488	0.77109	0.172914	0.533566	0.94218	1	1	0.398437	0.922322	0.259779	0.997349	0.997535
Family:Corynebacteriaceae	-1.34244	-0.274924	-0.475714	-2.27124	-0.536819	0.0197346	0.70149	-0.188854	-0.119512	0.858115	0.714159	0.523187	1.4532	2.06337	1.34325	0.00989303	0.222933	0.790336	0.960638	0.811063	-1.87976	-0.525479	-0.327357	-1.10074	-0.39964	1.9948	3.14664	-0.238954	-0.124409	1.05801	0.0670903	0.602014	0.745024	0.277279	0.691447	0.0525809	0.0030338	0.812303	0.901585	0.296097	0.347432	0.914242	1	1	1	0.435804	0.0293268	0.997349	0.997535
Genus:Arcanobacterium	0.153241	-0.728749	-0.484462	0	0	0.012431	-0.363065	-0.404123	-0.111097	-0.185172	0.705812	0.568262	1.72852	2.6895	1.67717	0.0113408	0.180826	0.90239	1.11631	0.900003	0.217114	-1.28242	-0.280276	0	0	1.09613	-2.00781	-0.447836	-0.0995223	-0.205746	0.830319	0.214361	0.782144	1	1	0.286047	0.0583645	0.659084	0.921714	0.839069	0.937755	0.894446	1	1	1	0.880047	0.216996	0.997349	0.997535
Genus:Variovorax	-2.20864	0.230277	0	0	0	0.0267218	-0.493813	1.03437	0.824613	0.801617	0.655283	0.551784	1.68183	2.62003	1.63039	0.0105658	0.153165	0.873592	1.0742	0.876421	-3.37051	0.417332	0	0	0	2.52909	-3.22405	1.18404	0.767654	0.914648	0.00253467	0.680145	1	1	1	0.018419	0.0036232	0.24799	0.45018	0.369475	0.0676023	0.921692	1	1	1	0.325153	0.0328353	0.997349	0.997535
Order:Actinomycetales	-0.0307264	-0.0795855	0.934159	-0.507662	-0.552298	0.00513094	0.262653	-0.322639	-0.697305	0.295882	0.847354	0.499082	1.13484	1.72587	1.17251	0.0115206	0.25445	0.768676	0.890385	0.755918	-0.0362617	-0.159464	0.823162	-0.294149	-0.471041	0.445371	1.03224	-0.419734	-0.78315	0.391421	0.971213	0.873921	0.414175	0.769815	0.639582	0.6579	0.306737	0.676409	0.437091	0.697085	0.983841	0.982315	1	1	1	0.969577	0.663833	0.997349	0.997535
Family:Veillonellaceae	-0.602345	-0.141362	0.0715044	-1.84303	-0.355365	0.00554086	0.0946393	0.737017	0.565042	0.517731	0.723779	0.507548	1.39914	2.08607	1.38633	0.0109366	0.193662	0.802853	0.962046	0.80684	-0.832223	-0.278519	0.051106	-0.883492	-0.256335	0.506635	0.488684	0.917997	0.587334	0.641677	0.410104	0.782014	0.959489	0.382122	0.798974	0.615125	0.627669	0.363989	0.5602	0.524654	0.725185	0.94218	1	1	1	0.969577	0.848568	0.997349	0.997535
Family:Selenomonadaceae	-1.12432	0.0296068	0.581546	-0.319944	0	0.012908	0.625968	0.0228796	0.562955	-0.133704	0.686032	0.546116	1.61971	2.49715	1.56655	0.0106714	0.192181	0.863625	1.04808	0.85992	-1.63887	0.0542134	0.359044	-0.128123	0	1.20959	3.25717	0.0264925	0.537128	-0.155484	0.112842	0.957164	0.722355	0.899001	1	0.236923	0.00303132	0.979059	0.595579	0.877596	0.476232	0.983931	1	1	1	0.841044	0.0293268	0.997349	0.997535
Family:Lachnospiraceae_[XIV]	0.445903	0.0260005	1.03999	0.508228	-1.24059	-0.00131151	-0.131543	-0.0794189	-0.472677	-0.349934	0.883136	0.537646	1.18506	1.77914	1.20787	0.0113598	0.285587	0.785929	0.931188	0.805888	0.504908	0.0483598	0.877588	0.285659	-1.02709	-0.115452	-0.460606	-0.101051	-0.507606	-0.434222	0.615798	0.961618	0.384283	0.776296	0.309227	0.90854	0.647039	0.919906	0.613918	0.665959	0.815034	0.983931	1	1	0.800677	0.994908	0.86074	0.997349	0.997535
Genus:Simonsiella	0.446882	-0.600685	-0.312231	0	-0.840033	0.00174693	0.33639	-0.027657	-0.8092	-0.784806	0.725487	0.540732	1.52967	2.3217	1.47974	0.0108898	0.216086	0.835575	1.02234	0.848414	0.615974	-1.11088	-0.204117	0	-0.56769	0.160418	1.55674	-0.0330993	-0.791514	-0.925027	0.542014	0.274417	0.839479	1	0.573975	0.873501	0.128792	0.973789	0.434131	0.361471	0.815034	0.894446	1	1	1	0.994908	0.373497	0.997349	0.997535
Genus:Turicella	-1.28449	-0.519147	0	-0.168142	-0.990607	0.021381	0.678504	-0.375698	0.314828	0.202667	0.798132	0.524319	1.4322	2.2086	1.43192	0.0107573	0.211629	0.835254	1.00515	0.851184	-1.60937	-0.990136	0	-0.0761306	-0.691806	1.98758	3.2061	-0.449802	0.313215	0.2381	0.115813	0.328371	1	0.939715	0.493265	0.0540998	0.00272779	0.655409	0.75583	0.813083	0.476232	0.894446	1	1	0.969885	0.435804	0.0293268	0.997349	0.997535
Family:Micrococcaceae	-0.307903	-0.147973	-0.601746	-1.93719	-1.29625	0.0120128	-0.0894995	-0.241569	-0.255782	0.166883	0.732731	0.526175	1.50987	1.94571	1.34772	0.0106588	0.244528	0.803882	0.933053	0.808892	-0.420213	-0.281223	-0.398541	-0.995621	-0.961804	1.12703	-0.366009	-0.300503	-0.274134	0.20631	0.676286	0.7798	0.692075	0.324643	0.341177	0.265575	0.716036	0.765147	0.785209	0.837459	0.873892	0.94218	1	1	0.852942	0.855742	0.910748	0.997349	0.997535
Class:Negativicutes	-0.304586	-0.488786	0.13216	-1.28245	-0.808345	0.00144005	0.158326	0.241719	0.976417	0.822059	0.732689	0.546868	1.66733	2.49616	1.5706	0.0108668	0.179844	0.873083	1.05402	0.870498	-0.41571	-0.893793	0.0792648	-0.513768	-0.514673	0.132519	0.880356	0.276857	0.92637	0.944355	0.681033	0.379632	0.937429	0.611753	0.611129	0.895594	0.386732	0.784079	0.362773	0.353682	0.873892	0.914242	1	1	1	0.994908	0.685251	0.997349	0.997535
Family:Bacillaceae	0.700604	0.0372944	0	0	0	-0.00193534	0.0796569	-0.741036	-0.523702	-0.470734	0.65968	0.543697	1.60594	2.49677	1.56431	0.0106376	0.162663	0.848779	1.04094	0.852082	1.06204	0.0685941	0	0	0	-0.181934	0.489706	-0.873062	-0.503105	-0.552452	0.296984	0.945783	1	1	1	0.8569	0.628026	0.389802	0.61869	0.584872	0.648474	0.983931	1	1	1	0.994908	0.848568	0.997349	0.997535
Class:Gammaproteobacteria	-0.422401	-0.153377	-0.821728	0	-0.928953	0.00660965	0.775249	-0.260595	-0.191219	-1.12119	0.694052	0.546822	1.62159	2.52439	1.58049	0.0110245	0.178348	0.861481	1.05964	0.86663	-0.608601	-0.280488	-0.506743	0	-0.587763	0.599542	4.34683	-0.302496	-0.180457	-1.29373	0.548069	0.781323	0.616606	1	0.561762	0.554001	0.000188351	0.764681	0.858193	0.207134	0.815034	0.94218	1	1	1	0.969577	0.00455181	0.997349	0.997535
Family:Actinomycetaceae	0.890129	-0.0500433	0.45579	-0.354695	-1.36676	-0.00573918	-0.193425	-0.207439	-0.676012	-0.359065	0.738374	0.512719	1.40644	2.17668	1.38812	0.011105	0.207969	0.787668	0.964971	0.804965	1.20552	-0.0976039	0.324074	-0.162952	-0.984615	-0.516811	-0.930064	-0.263359	-0.700552	-0.446063	0.235454	0.92276	0.747659	0.87142	0.331041	0.608283	0.358209	0.793697	0.48785	0.658083	0.628164	0.983825	1	1	0.842122	0.969577	0.67455	0.997349	0.997535
Order:Bacteroidales	0.865327	-0.35425	-0.266124	0	0	-0.0102617	0.541396	-0.273423	-0.541299	-0.0127998	0.754497	0.531421	1.52496	2.28879	1.46277	0.0106994	0.205858	0.838907	1.00755	0.832962	1.14689	-0.66661	-0.174512	0	0	-0.959096	2.62994	-0.325928	-0.537241	-0.0153666	0.258992	0.509272	0.862441	1	1	0.343908	0.012485	0.746366	0.594406	0.987825	0.632309	0.914242	1	1	1	0.922322	0.0862057	0.997349	0.997535
Order:Bacillales	0.274378	-0.226539	0.188516	-1.26909	-1.66294	0.000154136	0.0902962	-0.0970756	0.027726	-0.0172409	0.692047	0.473712	1.01868	1.53396	1.11504	0.0101736	0.222348	0.68247	0.796247	0.699683	0.396473	-0.47822	0.185059	-0.827329	-1.49137	0.0151506	0.406102	-0.142242	0.0348209	-0.0246411	0.693237	0.634323	0.85384	0.411501	0.141377	0.987965	0.686188	0.887391	0.972344	0.980427	0.881748	0.914242	1	1	0.573862	0.994908	0.888368	0.997349	0.997535
Phylum:Actinobacteria	0.668557	-0.124965	-0.0297463	0	-1.51414	0.00231482	-0.290947	-0.390752	-0.766549	-0.513648	0.677102	0.573705	1.77184	2.75776	1.7131	0.0109259	0.149705	0.914689	1.12548	0.910943	0.98738	-0.217821	-0.0167884	0	-0.883856	0.211865	-1.94347	-0.427197	-0.681083	-0.563864	0.338154	0.830322	0.986813	1	0.389862	0.834887	0.0697641	0.674929	0.505557	0.580665	0.648474	0.955529	1	1	0.897301	0.994908	0.252895	0.997349	0.997535
Abbreviations: lfc, log fold change; se, standard error; W, log-ratio of the geometric means of the abundances; q, adjusted p values; diff, if the differential abundance is true or false based on q; passed_ss, if passed the sensitivity analysis for the pseudo-count addition;
[truncated: 21 more columns]

## Sheet: Supplementary Data 8
Supplementary Data 8. ANCOMBC2 Structural Zeros
taxon	structural_zero (COVID19 = NC)	structural_zero (COVID19 = M-CoV)	structural_zero (COVID19 = NO-CoV)	structural_zero (COVID19 = S-CoV)
Genus:Streptococcus	FALSE	FALSE	FALSE	FALSE
Genus:Prevotella	FALSE	FALSE	FALSE	FALSE
Genus:Veillonella	FALSE	FALSE	FALSE	FALSE
Genus:Corynebacterium	FALSE	FALSE	FALSE	FALSE
Genus:Staphylococcus	FALSE	FALSE	FALSE	FALSE
Genus:Agrobacterium	FALSE	FALSE	FALSE	FALSE
Genus:Rothia	FALSE	FALSE	FALSE	FALSE
Genus:Neisseria	FALSE	FALSE	FALSE	FALSE
Genus:Dolosigranulum	FALSE	FALSE	FALSE	FALSE
Genus:Enterococcus	FALSE	FALSE	FALSE	FALSE
Genus:Leptotrichia	FALSE	FALSE	FALSE	FALSE
Genus:Fusobacterium	FALSE	FALSE	FALSE	FALSE
Genus:Haemophilus	FALSE	FALSE	FALSE	FALSE
Genus:Peptostreptococcus	FALSE	FALSE	FALSE	FALSE
Genus:Novosphingobium	FALSE	FALSE	FALSE	FALSE
Genus:Acinetobacter	FALSE	FALSE	FALSE	FALSE
Genus:Granulicatella	FALSE	FALSE	FALSE	FALSE
Genus:Gemella	FALSE	FALSE	FALSE	FALSE
Genus:Leptothrix	FALSE	FALSE	FALSE	FALSE
Genus:Pseudomonas	FALSE	FALSE	FALSE	FALSE
Genus:Lactobacillus	FALSE	FALSE	FALSE	FALSE
Genus:Stomatobaculum	FALSE	FALSE	FALSE	FALSE
Genus:Cupriavidus	FALSE	FALSE	FALSE	FALSE
Genus:Capnocytophaga	FALSE	FALSE	FALSE	FALSE
Genus:Abiotrophia	FALSE	FALSE	FALSE	FALSE
Genus:Lachnoanaerobaculum	FALSE	FALSE	FALSE	FALSE
Genus:Porphyromonas	FALSE	FALSE	FALSE	FALSE
Family:Comamonadaceae	FALSE	FALSE	FALSE	FALSE
Genus:Actinomyces	FALSE	FALSE	FALSE	FALSE
Genus:Oribacterium	FALSE	FALSE	FALSE	FALSE
Genus:Bosea	FALSE	FALSE	FALSE	FALSE
Genus:Alloprevotella	FALSE	FALSE	FALSE	FALSE
Genus:Atopobium	FALSE	FALSE	FALSE	FALSE
Genus:Roseomonas	FALSE	FALSE	FALSE	FALSE
Genus:Saccharibacteria_(TM7)_[G-1]	FALSE	FALSE	FALSE	FALSE
Genus:Campylobacter	FALSE	FALSE	FALSE	FALSE
Genus:Lachnospiraceae_[G-2]	FALSE	FALSE	FALSE	FALSE
Genus:Schaalia	FALSE	FALSE	FALSE	FALSE
Genus:Solobacterium	FALSE	FALSE	FALSE	FALSE
Genus:Achromobacter	FALSE	FALSE	FALSE	TRUE
Genus:Acidovorax	FALSE	FALSE	FALSE	FALSE
Genus:Peptostreptococcaceae_[XI][G-1]	FALSE	FALSE	FALSE	FALSE
Genus:Absconditabacteria_(SR1)_[G-1]	FALSE	FALSE	FALSE	TRUE
Genus:Mesorhizobium	FALSE	FALSE	FALSE	FALSE
Genus:Parvimonas	FALSE	FALSE	FALSE	FALSE
Genus:Delftia	FALSE	FALSE	FALSE	FALSE
Genus:Mycoplasma	FALSE	FALSE	FALSE	FALSE
Class:Betaproteobacteria	FALSE	FALSE	FALSE	FALSE
Class:Alphaproteobacteria	FALSE	FALSE	FALSE	FALSE
Genus:Ralstonia	FALSE	FALSE	FALSE	FALSE
Genus:Megasphaera	FALSE	FALSE	FALSE	FALSE
Genus:Escherichia	FALSE	FALSE	FALSE	FALSE
Genus:Mycobacterium	FALSE	FALSE	FALSE	FALSE
Genus:Cutibacterium	FALSE	FALSE	FALSE	FALSE
Genus:Saccharibacteria_(TM7)_[G-3]	FALSE	FALSE	FALSE	FALSE
Genus:Moraxella	FALSE	FALSE	FALSE	FALSE
Genus:Bergeyella	FALSE	FALSE	FALSE	FALSE
Genus:Selenomonas	FALSE	FALSE	FALSE	FALSE
Genus:Treponema	FALSE	FALSE	FALSE	FALSE
Genus:Sphingomonas	FALSE	FALSE	FALSE	FALSE
Genus:Brevundimonas	FALSE	FALSE	FALSE	FALSE
Genus:Peptidiphaga	FALSE	FALSE	FALSE	FALSE
Genus:Catonella	FALSE	FALSE	FALSE	FALSE
Genus:Mogibacterium	FALSE	FALSE	FALSE	FALSE
Genus:Ruminococcaceae_[G-2]	FALSE	FALSE	FALSE	FALSE
Genus:Burkholderia	FALSE	FALSE	FALSE	FALSE
Genus:Bifidobacterium	FALSE	FALSE	FALSE	FALSE
Genus:Lautropia	FALSE	FALSE	FALSE	FALSE
Genus:Comamonas	FALSE	FALSE	FALSE	FALSE
Genus:Stenotrophomonas	FALSE	FALSE	FALSE	FALSE
Genus:Butyrivibrio	FALSE	FALSE	FALSE	FALSE
Genus:Dialister	FALSE	FALSE	FALSE	FALSE
Genus:Aggregatibacter	FALSE	FALSE	FALSE	FALSE
Genus:Sneathia	TRUE	FALSE	TRUE	TRUE
Genus:Anoxybacillus	FALSE	FALSE	FALSE	FALSE
Genus:Lactococcus	FALSE	FALSE	FALSE	FALSE
Genus:Scardovia	FALSE	FALSE	FALSE	FALSE
Genus:Klebsiella	FALSE	FALSE	FALSE	FALSE
Genus:Ruminococcaceae_[G-1]	FALSE	FALSE	FALSE	TRUE
Genus:Schlegelella	FALSE	FALSE	FALSE	FALSE
Genus:Finegoldia	FALSE	FALSE	FALSE	FALSE
Genus:Peptostreptococcaceae_[XI][G-5]	TRUE	FALSE	FALSE	TRUE
Family:Enterobacteriaceae	FALSE	FALSE	FALSE	FALSE
Genus:Lawsonella	FALSE	FALSE	FALSE	FALSE
Genus:Paracoccus	FALSE	FALSE	FALSE	TRUE
Genus:Alloscardovia	FALSE	FALSE	FALSE	FALSE
Genus:Ottowia	FALSE	FALSE	FALSE	TRUE
Genus:Peptoniphilus	FALSE	FALSE	FALSE	FALSE
Family:Chitinophagaceae	FALSE	FALSE	FALSE	FALSE
Genus:Mitsuokella	FALSE	FALSE	FALSE	FALSE
Genus:Tannerella	FALSE	FALSE	FALSE	FALSE
Genus:Enhydrobacter	FALSE	FALSE	FALSE	FALSE
Genus:Caulobacter	FALSE	FALSE	FALSE	FALSE
Class:Actinobacteria	FALSE	FALSE	FALSE	FALSE
Genus:Afipia	FALSE	FALSE	FALSE	FALSE
Genus:Lachnospiraceae_[G-3]	FALSE	FALSE	FALSE	FALSE
Family:Pasteurellaceae	FALSE	FALSE	FALSE	TRUE
Genus:Yersinia	TRUE	TRUE	FALSE	TRUE
Genus:Porphyrobacter	FALSE	FALSE	FALSE	FALSE
Order:Burkholderiales	FALSE	FALSE	FALSE	FALSE
Genus:Paenibacillus	TRUE	FALSE	FALSE	TRUE
Genus:Rhodocyclus	FALSE	FALSE	FALSE	FALSE
Family:Streptococcaceae	FALSE	FALSE	FALSE	FALSE
Genus:Flavitalea	FALSE	FALSE	FALSE	FALSE
Genus:Dermabacter	FALSE	FALSE	FALSE	FALSE
Phylum:Firmicutes	FALSE	FALSE	FALSE	FALSE
Genus:Bacteroidales_[G-2]	FALSE	FALSE	FALSE	FALSE
Genus:Eikenella	FALSE	FALSE	FALSE	FALSE
Genus:Fretibacterium	TRUE	FALSE	FALSE	FALSE
Genus:Saccharibacteria_(TM7)_[G-6]	FALSE	FALSE	FALSE	FALSE
Genus:Clostridiales_[F-1][G-1]	TRUE	TRUE	FALSE	TRUE
Genus:Segetibacter	FALSE	FALSE	FALSE	FALSE
Genus:Filifactor	TRUE	FALSE	FALSE	TRUE
Order:Lactobacillales	FALSE	FALSE	FALSE	FALSE
Genus:Bulleidia	TRUE	FALSE	TRUE	TRUE
Genus:Erythromicrobium	FALSE	FALSE	FALSE	FALSE
Genus:Microbacterium	FALSE	FALSE	FALSE	FALSE
Family:Burkholderiaceae	FALSE	FALSE	FALSE	FALSE
Genus:Bacillus	FALSE	FALSE	FALSE	TRUE
Genus:Peptostreptococcaceae_[XI][G-7]	FALSE	FALSE	FALSE	FALSE
Genus:Peptococcus	FALSE	FALSE	FALSE	TRUE
Phylum:Proteobacteria	FALSE	FALSE	FALSE	FALSE
Genus:Saccharibacteria_(TM7)_[G-7]	TRUE	TRUE	FALSE	TRUE
Phylum:Bacteroidetes	FALSE	FALSE	FALSE	FALSE
Genus:Gracilibacteria_(GN02)_[G-2]	FALSE	FALSE	TRUE	TRUE
Genus:Cardiobacterium	FALSE	FALSE	FALSE	FALSE
Genus:Parascardovia	TRUE	TRUE	TRUE	TRUE
Genus:Anaerococcus	FALSE	FALSE	FALSE	FALSE
Genus:Bacteroidetes_[G-3]	TRUE	FALSE	FALSE	TRUE
Genus:Gardnerella	TRUE	TRUE	TRUE	FALSE
Genus:Proteus	TRUE	TRUE	FALSE	TRUE
Genus:Peptostreptococcaceae_[XI][G-9]	TRUE	FALSE	FALSE	TRUE
Genus:Mobiluncus	FALSE	FALSE	TRUE	TRUE
Genus:Arthrospira	FALSE	FALSE	FALSE	FALSE
Genus:Shuttleworthia	FALSE	FALSE	FALSE	FALSE
Genus:Jeotgalicoccus	TRUE	FALSE	FALSE	FALSE
Genus:Veillonellaceae_[G-1]	FALSE	FALSE	FALSE	FALSE
Genus:Kingella	FALSE	FALSE	FALSE	FALSE
Genus:Cryptobacterium	FALSE	FALSE	FALSE	TRUE
Family:Staphylococcaceae	FALSE	FALSE	FALSE	FALSE
Family:Neisseriaceae	FALSE	FALSE	FALSE	FALSE
Genus:Olsenella	FALSE	FALSE	FALSE	FALSE
Genus:Gracilibacteria_(GN02)_[G-1]	TRUE	FALSE	TRUE	TRUE
Order:Rhizobiales	FALSE	FALSE	FALSE	FALSE
Family:Sphingomonadaceae	FALSE	FALSE	FALSE	TRUE
Genus:Bacteroidaceae_[G-1]	TRUE	TRUE	FALSE	TRUE
Genus:Saccharibacteria_(TM7)_[G-5]	TRUE	FALSE	FALSE	FALSE
Genus:Lachnospiraceae_[G-8]	TRUE	FALSE	FALSE	TRUE
Order:Corynebacteriales	FALSE	FALSE	FALSE	TRUE
Genus:Rhodobacter	TRUE	TRUE	TRUE	TRUE
Genus:Peptostreptococcaceae_[XI][G-2]	FALSE	FALSE	FALSE	TRUE
Order:Micrococcales	FALSE	FALSE	FALSE	FALSE
Class:Bacilli	FALSE	FALSE	FALSE	FALSE
Family:Rhizobiaceae	TRUE	FALSE	FALSE	TRUE
Genus:Slackia	FALSE	FALSE	TRUE	FALSE
Genus:Anaeroglobus	FALSE	FALSE	FALSE	FALSE
Genus:Ochrobactrum	FALSE	FALSE	FALSE	FALSE
Genus:Peptostreptococcaceae_[XI][G-4]	TRUE	FALSE	FALSE	TRUE
Genus:Bacteroides	TRUE	TRUE	FALSE	TRUE
Genus:Kytococcus	FALSE	FALSE	FALSE	FALSE
Family:Peptostreptococcaceae_[XI]	FALSE	FALSE	FALSE	FALSE
Genus:Lachnospiraceae_[G-7]	FALSE	FALSE	FALSE	FALSE
Genus:Bacteroidetes_[G-7]	TRUE	TRUE	TRUE	TRUE
Genus:Helicobacter	FALSE	FALSE	FALSE	TRUE
Order:Clostridiales	FALSE	FALSE	FALSE	FALSE
Genus:Brevibacterium	FALSE	FALSE	TRUE	TRUE
Genus:Micrococcus	FALSE	FALSE	FALSE	FALSE
Genus:Pedobacter	TRUE	FALSE	TRUE	FALSE
Genus:Aerococcus	TRUE	FALSE	TRUE	FALSE
Genus:Janibacter	FALSE	FALSE	FALSE	FALSE
Genus:Bacteroidetes_[G-5]	TRUE	TRUE	TRUE	TRUE
Genus:Peptostreptococcaceae_[XI][G-6]	TRUE	FALSE	TRUE	TRUE
Genus:Kocuria	TRUE	FALSE	FALSE	TRUE
Genus:Centipeda	FALSE	FALSE	FALSE	FALSE
Genus:Bordetella	TRUE	TRUE	TRUE	TRUE
Family:Ruminococcaceae	TRUE	FALSE	TRUE	TRUE
Genus:Dietzia	FALSE	FALSE	TRUE	FALSE
Family:Corynebacteriaceae	FALSE	FALSE	FALSE	FALSE
Genus:Desulfovibrio	TRUE	TRUE	FALSE	TRUE
Genus:Arcanobacterium	FALSE	FALSE	FALSE	FALSE
Genus:Neisseriaceae_[G-1]	FALSE	FALSE	FALSE	TRUE
Genus:Peptoniphilaceae_[G-1]	TRUE	TRUE	TRUE	TRUE
Genus:Jonquetella	TRUE	TRUE	TRUE	TRUE
Genus:Variovorax	FALSE	FALSE	FALSE	FALSE
Order:Actinomycetales	FALSE	FALSE	FALSE	FALSE
Genus:Pyramidobacter	TRUE	TRUE	TRUE	TRUE
Genus:Saccharibacteria_(TM7)_[G-2]	TRUE	FALSE	FALSE	TRUE
Genus:Saccharibacteria_(TM7)_[G-8]	TRUE	FALSE	TRUE	TRUE
Family:Veillonellaceae	FALSE	FALSE	FALSE	FALSE
Genus:Propionibacteriaceae_[G-1]	TRUE	TRUE	TRUE	TRUE
Genus:Propionibacterium	TRUE	TRUE	TRUE	TRUE
Family:Selenomonadaceae	FALSE	FALSE	FALSE	FALSE
Family:Lachnospiraceae_[XIV]	FALSE	FALSE	FALSE	FALSE
Genus:Fastidiosipila	TRUE	TRUE	TRUE	TRUE
Family:Caulobacteraceae	TRUE	FALSE	TRUE	TRUE
Genus:Eggerthia	TRUE	FALSE	FALSE	TRUE
Genus:Brochothrix	TRUE	TRUE	TRUE	TRUE
Genus:Bdellovibrio	TRUE	TRUE	TRUE	TRUE
Genus:Kluyvera	TRUE	TRUE	FALSE	TRUE
Genus:Simonsiella	FALSE	FALSE	FALSE	FALSE
Genus:Arachnia	TRUE	FALSE	FALSE	TRUE
Genus:Turicella	FALSE	FALSE	FALSE	FALSE
Genus:Saccharibacteria_(TM7)_[G-4]	TRUE	TRUE	TRUE	TRUE
Genus:Johnsonella	TRUE	TRUE	TRUE	TRUE
Family:Micrococcaceae	FALSE	FALSE	FALSE	FALSE
Genus:Mollicutes_[G-2]	TRUE	TRUE	TRUE	TRUE
Family:Propionibacteriaceae	FALSE	FALSE	FALSE	TRUE
Genus:Cronobacter	TRUE	TRUE	TRUE	TRUE
Genus:Peptoniphilaceae_[G-3]	TRUE	TRUE	TRUE	TRUE
Class:Negativicutes	FALSE	FALSE	FALSE	FALSE
Genus:Erysipelotrichaceae_[G-1]	TRUE	FALSE	FALSE	TRUE
Family:Bradyrhizobiaceae	FALSE	FALSE	TRUE	TRUE
Family:Bacteroidetes_[F-1]	FALSE	TRUE	TRUE	TRUE
Genus:Bradyrhizobium	FALSE	FALSE	TRUE	FALSE
Order:Rhodospirillales	TRUE	TRUE	TRUE	TRUE
Genus:Pseudoramibacter	TRUE	TRUE	TRUE	TRUE
Family:Bacillaceae	FALSE	FALSE	FALSE	FALSE
Genus:Eggerthella	TRUE	TRUE	TRUE	TRUE
Genus:Serratia	TRUE	TRUE	TRUE	TRUE
Class:Gammaproteobacteria	FALSE	FALSE	FALSE	FALSE
Genus:Mollicutes_[G-1]	TRUE	TRUE	TRUE	TRUE
Genus:Desulfomicrobium	TRUE	TRUE	TRUE	TRUE
Genus:Haematobacter	TRUE	TRUE	TRUE	TRUE
Family:Peptoniphilaceae	TRUE	FALSE	FALSE	FALSE
Genus:Lysinibacillus	TRUE	TRUE	TRUE	TRUE
Genus:Clostridiales_[F-3][G-1]	TRUE	TRUE	TRUE	TRUE
Family:Saccharibacteria_(TM7)_[F-1]	FALSE	FALSE	FALSE	TRUE
Genus:Propionibacteriaceae_[G-2]	TRUE	TRUE	TRUE	TRUE
Genus:Enterobacter	FALSE	FALSE	FALSE	TRUE
Family:Rhodobacteraceae	TRUE	TRUE	TRUE	TRUE
Genus:Defluvibacter	TRUE	FALSE	TRUE	TRUE
Family:Actinomycetaceae	FALSE	FALSE	FALSE	FALSE
Family:Leptotrichiaceae	TRUE	TRUE	TRUE	TRUE
Order:Bacteroidales	FALSE	FALSE	FALSE	FALSE
Genus:Candidatus_Saccharimonas	TRUE	TRUE	TRUE	TRUE
Family:Bifidobacteriaceae	FALSE	TRUE	FALSE	TRUE
Genus:Peptostreptococcaceae_[XI][G-3]	TRUE	TRUE	TRUE	TRUE
Family:Dethiosulfovibrionaceae	TRUE	TRUE	TRUE	TRUE
Genus:Alloiococcus	TRUE	TRUE	TRUE	TRUE
Order:Bacillales	FALSE	FALSE	FALSE	FALSE
Family:Erysipelotrichaceae	FALSE	FALSE	FALSE	TRUE
Order:Sphingomonadales	FALSE	FALSE	FALSE	TRUE
Family:Prevotellaceae	FALSE	FALSE	FALSE	TRUE
Family:Listeriaceae	FALSE	TRUE	TRUE	TRUE
Family:Porphyromonadaceae	TRUE	FALSE	FALSE	TRUE
Family:Alcaligenaceae	TRUE	FALSE	TRUE	TRUE
Phylum:Actinobacteria	FALSE	FALSE	FALSE	FALSE
Order:Fusobacteriales	TRUE	TRUE	TRUE	TRUE
Order:Enterobacterales	TRUE	TRUE	TRUE	TRUE
Class:Coriobacteriia	TRUE	FALSE	FALSE	TRUE
Family:Bacteroidaceae	TRUE	TRUE	TRUE	TRUE
Family:Aerococcaceae	TRUE	TRUE	FALSE	FALSE
Family:Intrasporangiaceae	TRUE	TRUE	TRUE	TRUE
Order:Campylobacterales	TRUE	FALSE	TRUE	TRUE
Family:Carnobacteriaceae	FALSE	TRUE	TRUE	FALSE
Genus:Desulfobulbus	TRUE	TRUE	TRUE	TRUE
Genus:Bacteroidetes_[G-4]	TRUE	TRUE	TRUE	TRUE
Genus:Sanguibacter	FALSE	TRUE	TRUE	TRUE
Order:Coriobacteriales	TRUE	TRUE	TRUE	TRUE
Class:Deltaproteobacteria	TRUE	TRUE	TRUE	TRUE
Genus:Erysipelothrix	TRUE	TRUE	TRUE	TRUE
Order:Pseudomonadales	TRUE	TRUE	TRUE	TRUE
Genus:Bacteroidetes_[G-6]	TRUE	TRUE	TRUE	TRUE
Family:Flavobacteriaceae	TRUE	TRUE	TRUE	TRUE
Genus:Peptostreptococcaceae_[XI][G-8]	TRUE	TRUE	TRUE	TRUE
Genus:Listeria	TRUE	TRUE	TRUE	TRUE
Genus:Bifidobacteriaceae_[G-2]	TRUE	TRUE	TRUE	TRUE
Family:Coriobacteriaceae	TRUE	TRUE	TRUE	TRUE

## Sheet: Supplementary Data 9
Supplementary Data 9. ANCOMBC2 Global Test
taxon	W	p_val	q_val	diff_abn	passed_ss
Genus:Streptococcus	4.39034	0.0139267	0.0531415	FALSE	FALSE
Genus:Prevotella	3.55726	0.0373988	0.104364	FALSE	FALSE
Genus:Veillonella	7.64682	0.000354656	0.00367322	TRUE	TRUE
Genus:Corynebacterium	3.87765	0.0257892	0.0869635	FALSE	TRUE
Genus:Staphylococcus	6.34499	0.00149913	0.0103511	TRUE	TRUE
Genus:Agrobacterium	3.25978	0.0592138	0.156109	FALSE	FALSE
Genus:Rothia	3.02157	0.0711501	0.184228	FALSE	TRUE
Genus:Neisseria	4.9963	0.00698286	0.0334702	TRUE	FALSE
Genus:Dolosigranulum	6.45228	0.00210267	0.0127274	TRUE	TRUE
Genus:Enterococcus	5.01376	0.008933	0.039251	TRUE	FALSE
Genus:Leptotrichia	8.06838	0.000250065	0.00329631	TRUE	TRUE
Genus:Fusobacterium	11.0058	1.28192e-05	0.000232349	TRUE	TRUE
Genus:Haemophilus	11.487	8.74677e-06	0.00021138	TRUE	TRUE
Genus:Peptostreptococcus	1.12492	0.693983	0.823048	FALSE	TRUE
Genus:Novosphingobium	22.2106	8.32811e-07	4.02525e-05	TRUE	TRUE
Genus:Acinetobacter	0.131087	0.117585	0.274997	FALSE	TRUE
Genus:Granulicatella	4.67941	0.0101512	0.0432921	TRUE	TRUE
Genus:Gemella	13.5435	1.27598e-06	4.22792e-05	TRUE	TRUE
Genus:Leptothrix	3.63382	0.0347667	0.103628	FALSE	FALSE
Genus:Pseudomonas	1.18296	0.64656	0.789974	FALSE	TRUE
Genus:Lactobacillus	8.15161	0.000304371	0.0033949	TRUE	TRUE
Genus:Stomatobaculum	2.81103	0.0967313	0.233767	FALSE	FALSE
Genus:Cupriavidus	0.765043	0.96017	0.988693	FALSE	TRUE
Genus:Capnocytophaga	2.44349	0.145191	0.300752	FALSE	TRUE
Genus:Abiotrophia	5.39627	0.00494572	0.0247286	TRUE	FALSE
Genus:Lachnoanaerobaculum	11.2179	1.26945e-05	0.000232349	TRUE	TRUE
Genus:Porphyromonas	0.657363	0.837194	0.933793	FALSE	TRUE
Family:Comamonadaceae	3.26617	0.0540248	0.147804	FALSE	FALSE
Genus:Actinomyces	6.11061	0.0021066	0.0127274	TRUE	TRUE
Genus:Oribacterium	7.90444	0.00030322	0.0033949	TRUE	TRUE
Genus:Bosea	0.315016	0.371096	0.60087	FALSE	FALSE
Genus:Alloprevotella	6.37655	0.00148655	0.0103511	TRUE	TRUE
Genus:Atopobium	1.79564	0.313823	0.542918	FALSE	TRUE
Genus:Roseomonas	1.26967	0.591251	0.788126	FALSE	TRUE
Genus:Saccharibacteria_(TM7)_[G-1]	15.5238	5.78459e-07	4.02525e-05	TRUE	TRUE
Genus:Campylobacter	7.59624	0.000427563	0.00413311	TRUE	TRUE
Genus:Lachnospiraceae_[G-2]	6.88753	0.00141655	0.0103511	TRUE	TRUE
Genus:Schaalia	2.53085	0.129829	0.282261	FALSE	TRUE
Genus:Solobacterium	2.39527	0.157032	0.320699	FALSE	FALSE
Genus:Acidovorax	6.60692	0.0012469	0.0103511	TRUE	TRUE
Genus:Peptostreptococcaceae_[XI][G-1]	7.01909	0.0014371	0.0103511	TRUE	TRUE
Genus:Mesorhizobium	8.63534	0.000245606	0.00329631	TRUE	TRUE
Genus:Parvimonas	2.38495	0.165386	0.333068	FALSE	TRUE
Genus:Delftia	1.35616	0.529347	0.759954	FALSE	TRUE
Genus:Mycoplasma	0.729296	0.917833	0.971596	FALSE	TRUE
Class:Betaproteobacteria	0.76889	0.968237	0.988693	FALSE	FALSE
Class:Alphaproteobacteria	1.21458	0.63246	0.789974	FALSE	TRUE
Genus:Ralstonia	1.49828	0.45082	0.695414	FALSE	FALSE
Genus:Megasphaera	2.72404	0.105883	0.251688	FALSE	FALSE
Genus:Escherichia	0.81295	0.990246	0.999815	FALSE	TRUE
Genus:Mycobacterium	2.15706	0.227691	0.417914	FALSE	FALSE
Genus:Cutibacterium	0.566384	0.721175	0.84331	FALSE	TRUE
Genus:Saccharibacteria_(TM7)_[G-3]	17.4602	7.29597e-07	4.02525e-05	TRUE	TRUE
Genus:Moraxella	4.02903	0.0374272	0.104364	FALSE	TRUE
Genus:Bergeyella	3.85705	0.0291431	0.093119	FALSE	FALSE
Genus:Selenomonas	4.45388	0.0143124	0.0532127	FALSE	FALSE
Genus:Treponema	11.3333	5.26855e-05	0.000848822	TRUE	FALSE
Genus:Sphingomonas	3.27916	0.0571553	0.153473	FALSE	FALSE
Genus:Brevundimonas	0.96646	0.829584	0.932478	FALSE	TRUE
Genus:Peptidiphaga	3.92996	0.0361868	0.104364	FALSE	TRUE
Genus:Catonella	6.34644	0.00206678	0.0127274	TRUE	TRUE
Genus:Mogibacterium	3.88164	0.0283418	0.093119	FALSE	TRUE
Genus:Ruminococcaceae_[G-2]	2.29072	0.201709	0.388802	FALSE	FALSE
Genus:Burkholderia	4.04617	0.0244544	0.0844259	FALSE	FALSE
Genus:Bifidobacterium	6.79032	0.00334087	0.0173463	TRUE	FALSE
Genus:Lautropia	0.507695	0.641972	0.789974	FALSE	TRUE
Genus:Comamonas	1.95977	0.268627	0.480876	FALSE	FALSE
Genus:Stenotrophomonas	0.47188	0.592454	0.788126	FALSE	TRUE
Genus:Butyrivibrio	5.85564	0.00715571	0.0334702	TRUE	FALSE
Genus:Dialister	6.43554	0.00226212	0.0131203	TRUE	TRUE
Genus:Aggregatibacter	4.3275	0.0228066	0.0817503	FALSE	FALSE
Genus:Anoxybacillus	4.38742	0.0231156	0.0817503	FALSE	FALSE
Genus:Lactococcus	3.10244	0.0816604	0.204151	FALSE	TRUE
Genus:Scardovia	2.81742	0.127868	0.282261	FALSE	TRUE
Genus:Klebsiella	6.24874	0.00250834	0.0139888	TRUE	FALSE
Genus:Schlegelella	1.73642	0.348315	0.580525	FALSE	TRUE
Genus:Finegoldia	0.623597	0.790073	0.895004	FALSE	TRUE
Family:Enterobacteriaceae	7.66868	0.00136527	0.0103511	TRUE	FALSE
Genus:Lawsonella	0.550603	0.698172	0.823048	FALSE	FALSE
Genus:Alloscardovia	2.17307	0.322007	0.542918	FALSE	TRUE
Genus:Peptoniphilus	2.23766	0.208535	0.392696	FALSE	TRUE
Family:Chitinophagaceae	0.807455	0.994822	0.999815	FALSE	TRUE
Genus:Mitsuokella	6.96973	0.00334964	0.0173463	TRUE	FALSE
Genus:Tannerella	2.34876	0.170957	0.339573	FALSE	FALSE
Genus:Enhydrobacter	0.703953	0.886176	0.971596	FALSE	FALSE
Genus:Caulobacter	0.539885	0.68503	0.820903	FALSE	FALSE
Class:Actinobacteria	0.874462	0.917991	0.971596	FALSE	TRUE
Genus:Afipia	3.12203	0.0741618	0.188657	FALSE	FALSE
Genus:Lachnospiraceae_[G-3]	0.384396	0.470198	0.710195	FALSE	FALSE
Genus:Porphyrobacter	1.02	0.789096	0.895004	FALSE	FALSE
Order:Burkholderiales	0.715754	0.905722	0.971596	FALSE	FALSE
Genus:Rhodocyclus	1.32798	0.555429	0.771348	FALSE	FALSE
Family:Streptococcaceae	1.1951	0.640366	0.789974	FALSE	TRUE
Genus:Flavitalea	0.802114	0.999815	0.999815	FALSE	FALSE
Genus:Dermabacter	1.19638	0.648324	0.789974	FALSE	TRUE
Phylum:Firmicutes	1.51412	0.437712	0.682455	FALSE	TRUE
Genus:Bacteroidales_[G-2]	2.76659	0.120686	0.275634	FALSE	TRUE
Genus:Eikenella	1.28807	0.588421	0.788126	FALSE	TRUE
Genus:Saccharibacteria_(TM7)_[G-6]	23.1811	1.4579e-06	4.22792e-05	TRUE	TRUE
Genus:Segetibacter	0.104942	0.0867905	0.213299	FALSE	TRUE
Order:Lactobacillales	1.2211	0.618595	0.789974	FALSE	TRUE
Genus:Erythromicrobium	1.75098	0.357208	0.588582	FALSE	TRUE
Genus:Microbacterium	3.83963	0.0350191	0.103628	FALSE	FALSE
Family:Burkholderiaceae	0.140738	0.130424	0.282261	FALSE	FALSE
Genus:Peptostreptococcaceae_[XI][G-7]	7.64536	0.00808747	0.0366464	TRUE	FALSE
Phylum:Proteobacteria	1.07117	0.738462	0.856616	FALSE	FALSE
Phylum:Bacteroidetes	0.753504	0.950858	0.988693	FALSE	TRUE
Genus:Cardiobacterium	2.00441	0.319399	0.542918	FALSE	TRUE
Genus:Anaerococcus	0.482352	0.606249	0.789974	FALSE	TRUE
Genus:Arthrospira	5.52039	0.0105251	0.043604	TRUE	FALSE
Genus:Shuttleworthia	0.216941	0.232936	0.422196	FALSE	TRUE
Genus:Veillonellaceae_[G-1]	0.506377	0.63789	0.789974	FALSE	TRUE
Genus:Kingella	2.659	0.13672	0.291535	FALSE	FALSE
Family:Staphylococcaceae	1.68504	0.372954	0.60087	FALSE	FALSE
Family:Neisseriaceae	3.85243	0.0295412	0.093119	FALSE	FALSE
Genus:Olsenella	0.595762	0.750473	0.86364	FALSE	TRUE
Order:Rhizobiales	2.51068	0.141905	0.298206	FALSE	FALSE
Order:Micrococcales	1.83949	0.318413	0.542918	FALSE	TRUE
Class:Bacilli	1.36669	0.521899	0.756753	FALSE	TRUE
Genus:Anaeroglobus	4.56078	0.0321864	0.0992986	FALSE	TRUE
Genus:Ochrobactrum	0.466409	0.581356	0.788126	FALSE	TRUE
Genus:Kytococcus	0.133454	0.121659	0.275634	FALSE	TRUE
Family:Peptostreptococcaceae_[XI]	1.38569	0.558562	0.771348	FALSE	TRUE
Genus:Lachnospiraceae_[G-7]	7.54531	0.0126138	0.0508054	FALSE	TRUE
Order:Clostridiales	0.895021	0.898792	0.971596	FALSE	TRUE
Genus:Micrococcus	1.32937	0.558221	0.771348	FALSE	FALSE
Genus:Janibacter	1.28101	0.63373	0.789974	FALSE	TRUE
Genus:Centipeda	2.13541	0.220156	0.409264	FALSE	TRUE
Family:Corynebacteriaceae	2.20271	0.203786	0.388802	FALSE	TRUE
Genus:Arcanobacterium	0.272773	0.31141	0.542918	FALSE	TRUE
Genus:Variovorax	1.47225	0.494291	0.731349	FALSE	FALSE
Order:Actinomycetales	1.44399	0.481245	0.719386	FALSE	FALSE
Family:Veillonellaceae	0.873241	0.925572	0.972521	FALSE	TRUE
Family:Selenomonadaceae	0.698315	0.877536	0.971318	FALSE	TRUE
Family:Lachnospiraceae_[XIV]	0.37561	0.458099	0.699203	FALSE	FALSE
Genus:Simonsiella	1.5971	0.416308	0.656137	FALSE	TRUE
Genus:Turicella	0.883574	0.916552	0.971596	FALSE	TRUE
Family:Micrococcaceae	0.341617	0.409353	0.652265	FALSE	TRUE
Class:Negativicutes	1.45256	0.500896	0.733636	FALSE	TRUE
Family:Bacillaceae	0.771983	0.961771	0.988693	FALSE	TRUE
Class:Gammaproteobacteria	2.33861	0.193537	0.379228	FALSE	FALSE
Family:Actinomycetaceae	0.535532	0.678485	0.819836	FALSE	TRUE
Order:Bacteroidales	0.434173	0.54032	0.768103	FALSE	TRUE
Order:Bacillales	0.0296254	0.0138844	0.0531415	FALSE	TRUE
Phylum:Actinobacteria	0.50132	0.626612	0.789974	FALSE	TRUE
Abbreviations: W, log-ratio of the geometric means of the abundances; q, adjusted p values; diff, if the differential abundance is true or false based on q; passed_ss, if passed the sensitivity analysis for the pseudo-count addition;

[truncated: 3 more sheets: Supplementary Data 10, Supplementary Data 11, Supplementary Data 12]
